# Supplementary material for: Genomic, proteomic and bioinformatic analysis of two temperate phages in Roseobacter clade bacteria isolated from the deep-sea water
Source: BMC Genomics. 2017 Jun 27;18:485. doi: 10.1186/s12864-017-3886-0 (PMC5488378; doi:10.1186/s12864-017-3886-0)
Supplement: Supplementary file 2 — The identified regions containing Mu-like elements among bacterial genomes and their ORFs best-matches in the NCBI viral protein database. The degree of similarity and BLASTP expect values are shown in brackets. The genomic regions in Roseobacter are highlighted using green color. (XLS 5587 kb) [file 12864_2017_3886_MOESM2_ESM.xls]

## Sheet: Sheet1
Table S1. The identified regions containing Mu-like elements among bacterial genomes and their ORFs best-matches in the NCBI viral protein database. The degree of similarity and BLASTP expect values are shown in brackets. The genomic regions in Roseobacter are highlighted using green color.
GeneBank ID	Start	Stop	Gene annotation	Homology sequences family ID	Region length (bp)	ORFs	Viral database BLAST best match (Identity%, E-value)
Oceanicola sp. S124					34190	40
WP_010142230.1	34209	37100	Tail Collar domain-containing protein	FAM016125			Rhodobacter phage RC1(37.27%,1.0E-15)
WP_010142229.1	30869	34198	Tail protein	FAM000001			Rhodobacter phage RC1(57.64%,0)
WP_010142228.1	30441	30872	Tail protein	FAM000002			Rhodobacter phage RC1(74.83%,3.0E-75)
WP_010142227.1	29920	30444	Hypothetical protein	FAM000003			Rhodobacter phage RC1(60.47%,2.0E-69)
WP_010142226.1	29504	29923	Hypothetical protein	FAM000042			Rhodobacter phage RC1(59.12%,3.0E-57)
WP_010142224.1	27045	29507	Hypothetical protein	FAM016126			Thiobacimonas phage vB_ThpM-P1(46.77%,2.0E-27)
WP_010142223.1	26908	27048	Hypothetical protein	FAM016127			Thiobacimonas phage vB_ThpM-P1(56.41%,2.0E-09)
WP_010142222.1	26372	26701	Hypothetical protein	FAM000006			Citromicrobium phage vB_CibM-P1(42.2%,1.0E-22)
WP_010142221.1	25424	26356	Hypothetical protein	FAM000036			Thiobacimonas phage vB_ThpM-P1(53.87%,1.0E-120)
WP_010142220.1	24849	25280	Hypothetical protein	FAM000038			Thiobacimonas phage vB_ThpM-P1(46.81%,2.0E-39)
WP_010142219.1	24421	24849	Mu-like prophage FluMu protein gp36	FAM000010			Rhodobacter phage RC1(56.34%,1.0E-50)
WP_010142218.1	23872	24285	Hypothetical protein	FAM000011			Thiobacimonas phage vB_ThpM-P1(51.94%,5.0E-25)
WP_010142217.1	22903	23796	Mu-like prophage major head subunit gpT	FAM000012			Rhodobacter phage RC1(76.43%,1.0E-164)
WP_010142215.1	22431	22889	Hypothetical protein	FAM000013			Thiobacimonas phage vB_ThpM-P1(69.23%,4.0E-63)
WP_010142214.1	21388	22431	Mu-like prophage I protein	FAM000014			Thiobacimonas phage vB_ThpM-P1(66.86%,1.0E-160)
WP_010142213.1	20729	21244	Virion morphogenesis protein	FAM000009			Thiobacimonas phage vB_ThpM-P1(46.47%,8.0E-43)
WP_010142212.1	19256	20656	Phage putative head morphogenesis protein, SPP1 gp7	FAM016128			Thiobacimonas phage vB_ThpM-P1(61.75%,1.0E-103)
WP_010142211.1	17626	19263	Mu-like prophage portal protein	FAM000016			Thiobacimonas phage vB_ThpM-P1(65.2%,0)
WP_010142210.1	15944	17626	Mu-like prophage FluMu protein gp28	FAM000017			Rhodobacter phage RC1(73.4%,0)
WP_010142209.1	15417	15947	Hypothetical protein	FAM000020			Pelagibaca phage vB_PeaM-P1(63.27%,2.0E-58)
WP_010142208.1	15076	15375	Mu-like prophage FluMu protein gp26	FAM000021			Thiobacimonas phage vB_ThpM-P1(50.54%,3.0E-27)
WP_010142207.1	14726	15079	Hypothetical protein	FAM000041			Pelagibaca phage vB_PeaM-P1(61.4%,8.0E-44)
WP_010142206.1	14336	14581	Hypothetical protein	FAM016129
WP_010142204.1	13986	14336	Hypothetical protein	FAM003454
WP_010142203.1	13105	13974	N-acetylmuramoyl-L-alanine amidase	FAM000022			Thiobacimonas phage vB_ThpM-P1(66.9%,1.0E-133)
WP_010142202.1	12653	13030	Hypothetical protein	FAM000045			Rhodobacter phage RC1(51.89%,1.0E-32)
WP_010142201.1	12412	12660	Hypothetical protein	FAM000037			Thiobacimonas phage vB_ThpM-P1(43.84%,2.0E-10)
WP_010142200.1	11964	12419	Mu-like prophage transcriptional regulator	FAM000023			Thiobacimonas phage vB_ThpM-P1(51.35%,6.0E-44)
WP_010142199.1	11596	11964	Hypothetical protein	FAM016130
WP_010142198.1	10950	11591	Protein of unknown function DUF3164	FAM000027			Pelagibaca phage vB_PeaM-P1(66.35%,2.0E-102)
WP_010142197.1	10721	10957	Hypothetical protein	FAM016131			Pelagibaca phage vB_PeaM-P1(50%,2.0E-06)
WP_010142195.1	10372	10701	Hypothetical protein	FAM004794
WP_010142194.1	10008	10385	Transcriptional regulator	FAM000029			Pelagibaca phage vB_PeaM-P1(57.02%,5.0E-42)
WP_010142193.1	9424	10011	Hypothetical protein	FAM000030			Pelagibaca phage vB_PeaM-P1(50%,1.0E-61)
WP_010142192.1	8672	9424	Mu-like prophage FluMu transposase B	FAM000031			Pelagibaca phage vB_PeaM-P1(60.59%,2.0E-96)
WP_010142191.1	6491	8638	Mu-like prophage FluMu transposase A	FAM000032			Pelagibaca phage vB_PeaM-P1(61.3%,0)
WP_010142190.1	5640	6494	Chromosome partitioning protein parB	FAM000033			Thiobacimonas phage vB_ThpM-P1(57.71%,5.0E-107)
WP_010142189.1	4925	5194	Hypothetical protein	FAM016132
WP_010142188.1	3952	4368	Hypothetical protein	FAM016133			Pelagibaca phage vB_PeaM-P1(46.81%,3.0E-19)
WP_010142187.1	2910	3620	Phage repressor	FAM000044			Pelagibaca phage vB_PeaM-P1(46.03%,5.0E-66)
Phaeobacter sp. S26					33031	39
KII16981	259150	260130	Hypothetical_protein	FAM002737			Pseudomonas phage PPpW-3(37.54%,4.0E-58）
KII16982	260127	260336	Phage_tail_protein	FAM000828			Vibrio phage vB_VpaM_MAR(56%,1.0E-14）
KII17110	260476	260898	Tail_protein	FAM000960			Escherichia phage vB_EcoM-ep3(45.53%,7.0E-35）
KII16983	260901	263738	Hypothetical_protein	FAM004851			Escherichia phage vB_EcoM-ep3(31.96%,3.0E-72）
KII16984	264319	264819	Hypothetical_protein	FAM000305			Burkholderia phage KS5(34.94%,8.0E-23）
KII16985	264832	266013	Tail_protein	FAM000304			Vibrio phage vB_VpaM_MAR(42.6%,4.0E-103）
KII16986	266006	266497	Hypothetical_protein	FAM004850
KII16987	266509	268194	Hypothetical_protein	FAM004849			Bacillus phage SP10(22.83%,7.0E-08）
KII16988	268187	268750	Hypothetical_protein	FAM004848
KII16989	269446	270453	Hypothetical_protein	FAM000958			Mannheimia phage vB_MhM_1152AP(37.54%,4.0E-71）
KII16990	270450	270791	Hypothetical_protein	FAM000959			Escherichia phage vB_EcoM-ep3(51.96%,5.0E-28）
KII16991	270788	270973	Hypothetical_protein	FAM004847
KII16992	270975	271265	PaaR_repeat-containing_protein	FAM004846			Bacillus phage G(55.32%,8.0E-31）
KII16993	271656	272213	Hypothetical_protein	FAM003455
KII16994	273200	273589	Hypothetical_protein	FAM004845
KII16995	273604	274518	Mu-like prophage major head subunit gpT	FAM000012			Pseudomonas phage JBD88a(46.43%,5.0E-91）
KII16996	274521	275504	Mu-like prophage I protein	FAM000014			Vibrio phage martha 12B12(44.41%,6.0E-72）
KII16997	277043	278614	Mu-like prophage portal protein	FAM000016			Vibrio phage martha 12B12(39.85%,2.0E-128）
KII16998	278614	280056	Mu-like prophage FluMu protein gp28	FAM000017			Pelagibaca phage vB_PeaM-P1(74.12%,0）
KII16999	280046	280252	Hypothetical protein	FAM000019			Pelagibaca phage vB_PeaM-P1(43.1%,1.0E-09）
KII17000	280252	280788	Hypothetical protein	FAM000020			Pelagibaca phage vB_PeaM-P1(44.38%,1.0E-45）
KII17001	280791	281090	Mu-like prophage FluMu protein gp26	FAM000021			Thiobacimonas phage vB_ThpM-P1(51.04%,1.0E-31）
KII17002	281097	281435	Hypothetical protein	FAM000041			Pelagibaca phage vB_PeaM-P1(53.51%,6.0E-34）
KII17003	281432	282001	Hypothetical protein	FAM002968
KII17004	282069	282680	Peptidoglycan-binding protein	FAM000104			Pelagibacter phage HTVC008M(32.95%,8.0E-20）
KII17005	282766	283152	Mor transcription activator domain protein	FAM000163			Rhodobacter phage RcapMu(31.15%,1.0E-05）
KII17006	283149	283604	Mu-like prophage transcriptional regulator	FAM000023			Thiobacimonas phage vB_ThpM-P1(58.22%,1.0E-53）
KII17007	283604	283855	Hypothetical protein	FAM001966
KII17008	283867	284532	Protein of unknown function DUF3164	FAM000027			Rhodobacter phage RC1(62.33%,1.0E-92）
KII17009	284573	284767	Hypothetical protein	FAM004844
KII17010	284764	285141	Transcriptional regulator	FAM000029			Rhodobacter phage RC1(42.5%,2.0E-28）
KII17011	285141	286016	Hypothetical protein	FAM001965			Thiobacimonas phage vB_ThpM-P1(34.09%,8.0E-16）
KII17012	286814	288952	Mu-like prophage FluMu transposase A	FAM000032			Pelagibaca phage vB_PeaM-P1(49.44%,0）
KII17111	288949	289797	Chromosome partitioning protein parB	FAM000033			Thiobacimonas phage vB_ThpM-P1(37.55%,3.0E-55）
KII17013	289920	290225	Hypothetical protein	FAM004843
KII17014	290222	290479	Hypothetical protein	FAM004842
KII17015	290476	290844	Hypothetical protein	FAM001964
KII17112	291005	291349	DNA-binding protein	FAM001958
KII17113	291564	292181	LuxR family transcriptional regulator	FAM001957
Phaeobacter sp. S60					33031	39
KII14143	12022	12639	LuxR family transcriptional regulator	FAM001957
KII14144	12854	13198	DNA-binding protein	FAM001958
KII14091	13359	13727	Hypothetical protein	FAM001964
KII14092	13724	13981	Hypothetical protein	FAM004842
KII14093	13978	14283	Hypothetical protein	FAM004843
KII14145	14406	15254	Chromosome partitioning protein parB	FAM000033			Thiobacimonas phage vB_ThpM-P1(37.55%,3.0E-55）
KII14094	15251	17389	Mu-like prophage FluMu transposase A	FAM000032			Pelagibaca phage vB_PeaM-P1(49.44%,0）
KII14095	18187	19062	Hypothetical protein	FAM001965			Thiobacimonas phage vB_ThpM-P1(34.09%,8.0E-16）
KII14096	19062	19439	Transcriptional regulator	FAM000029			Rhodobacter phage RC1(42.5%,2.0E-28）
KII14097	19436	19630	Hypothetical protein	FAM004844
KII14098	19671	20336	Protein of unknown function DUF3164	FAM000027			Rhodobacter phage RC1(62.33%,1.0E-92）
KII14099	20348	20599	Hypothetical protein	FAM001966
KII14100	20599	21054	Mu-like prophage transcriptional regulator	FAM000023			Thiobacimonas phage vB_ThpM-P1(58.22%,1.0E-53）
KII14101	21051	21437	Mor transcription activator domain protein	FAM000163			Rhodobacter phage RcapMu(31.15%,1.0E-05）
KII14102	21523	22134	Peptidoglycan-binding protein	FAM000104			Pelagibacter phage HTVC008M(32.95%,8.0E-20）
KII14103	22202	22771	Hypothetical protein	FAM002968
KII14104	22768	23106	Hypothetical protein	FAM000041			Pelagibaca phage vB_PeaM-P1(53.51%,6.0E-34）
KII14105	23113	23412	Mu-like prophage FluMu protein gp26	FAM000021			Thiobacimonas phage vB_ThpM-P1(51.04%,1.0E-31）
KII14106	23415	23951	Hypothetical protein	FAM000020			Pelagibaca phage vB_PeaM-P1(44.38%,1.0E-45）
KII14107	23951	24157	Hypothetical protein	FAM000019			Pelagibaca phage vB_PeaM-P1(43.1%,1.0E-09）
KII14108	24147	25589	Mu-like prophage FluMu protein gp28	FAM000017			Pelagibaca phage vB_PeaM-P1(74.12%,0）
KII14109	25589	27160	Mu-like prophage portal protein	FAM000016			Vibrio phage martha 12B12(39.85%,2.0E-128）
KII14110	28699	29682	Mu-like prophage I protein	FAM000014			Vibrio phage martha 12B12(44.41%,6.0E-72）
KII14111	29685	30599	Mu-like prophage major head subunit gpT	FAM000012			Pseudomonas phage JBD88a(46.43%,5.0E-91）
KII14112	30614	31003	Hypothetical protein	FAM004845
KII14113	31990	32547	Hypothetical protein	FAM003455
KII14114	32938	33228	PaaR repeat-containing protein	FAM004846			Bacillus phage G(55.32%,8.0E-31）
KII14115	33230	33415	Hypothetical protein	FAM004847
KII14116	33412	33753	Hypothetical protein	FAM000959			Escherichia phage vB_EcoM-ep3(51.96%,5.0E-28）
KII14117	33750	34757	Hypothetical protein	FAM000958			Mannheimia phage vB_MhM_1152AP(37.54%,4.0E-71）
KII14118	35453	36016	Hypothetical protein	FAM004848
KII14119	36009	37694	Hypothetical protein	FAM004849			Bacillus phage SP10(22.83%,7.0E-08）
KII14120	37706	38197	Hypothetical protein	FAM004850
KII14121	38190	39371	Tail protein	FAM000304			Vibrio phage vB_VpaM_MAR(42.6%,4.0E-103）
KII14122	39384	39884	Hypothetical protein	FAM000305			Burkholderia phage KS5(34.94%,8.0E-23）
KII14123	40465	43302	Hypothetical protein	FAM004851			Escherichia phage vB_EcoM-ep3(31.96%,3.0E-72）
KII14146	43305	43727	Tail protein	FAM000960			Escherichia phage vB_EcoM-ep3(45.53%,7.0E-35）
KII14124	43867	44076	Phage tail protein	FAM000828			Vibrio phage vB_VpaM_MAR(56%,1.0E-14）
KII14125	44073	45053	Hypothetical_protein	FAM002737			Pseudomonas phage PPpW-3(37.54%,4.0E-58）
Hoeflea phototrophica DFL-43					32444	42
EDQ35726	761109	761483	Transposase	FAM009860
EDQ35119	761561	761866	Transposase DDE domain protein	FAM009859
EDQ34261	761998	762522	Hypothetical protein	FAM009841
EDQ34824	762948	764153	Transposase	FAM000793
EDQ34264	764274	765479	Hypothetical protein	FAM009842			Escherichia phage 121Q(27.61%,1.0E-04）
KGB27060	765713	766561	Hypothetical protein	FAM015458
EDQ34266	766771	767460	Putative transcriptional regulator	FAM009843			Aeromonas phage phiO18P(31.42%,2.0E-23）
EDQ34267	767584	767889	Putative transcriptional regulator	FAM000992			Escherichia phage D108(38.6%,1.0E-06）
EDQ34268	767892	768017	Hypothetical protein	FAM009844
EDQ34269	768028	768375	Hypothetical protein	FAM000991
EDQ34270	768375	769214	Chromosome partitioning protein parB	FAM000033			Rhizobium phage RR1-B(36.67%,1.0E-25）
EDQ34271	769211	769678	Hypothetical protein	FAM000990			Citromicrobium phage vB_CibM-P1(34.78%,1.0E-13）
EDQ34272	769675	771618	Mu-like prophage FluMu transposase A	FAM000032			Thiobacimonas phage vB_ThpM-P1(40.89%,4.0E-140）
EDQ34274	771662	772723	Putative ATPase, putative transposase	FAM000989			Escherichia phage D108(31.07%,2.0E-38）
EDQ34275	772725	773048	Hypothetical protein	FAM009845
EDQ34276	773045	773509	Hypothetical protein	FAM009846
EDQ34277	773512	774168	Protein of unknown function DUF3164	FAM000027			Rhodobacter phage RC1(69.27%,2.0E-102）
EDQ34278	774173	774376	Hypothetical protein	FAM009847
EDQ34279	774373	774987	Mu-like prophage transcriptional regulator	FAM000023			Rhodobacter phage RC1(47.55%,5.0E-48）
EDQ34280	774984	775349	Hypothetical protein	FAM000045			Rhodobacter phage RC1(40.37%,9.0E-17）
EDQ34281	775429	776388	Phage-related lysozyme (muraminidase)	FAM001364			Rhodobacter phage RcapMu(30.49%,5.0E-17）
EDQ34282	776385	776921	Hypothetical protein	FAM001130			Rhodobacter phage RC1(42.77%,3.0E-34）
EDQ34283	776915	777238	Hypothetical protein	FAM000841			Pelagibaca phage vB_PeaM-P1(30.53%,1.0E-11）
EDQ34284	777240	777536	Mu-like prophage FluMu protein gp26	FAM000021			Citromicrobium phage vB_CibM-P1(56.18%,6.0E-27）
EDQ34285	777538	778128	Mu-like prophage FluMu protein gp27	FAM000075			Citromicrobium phage vB_CibM-P1(36.9%,2.0E-34）
EDQ34286	778125	779507	Mu-like prophage FluMu protein gp28	FAM000017			Pelagibaca phage vB_PeaM-P1(52.34%,5.0E-154）
EDQ34287	779510	781108	Mu-like prophage portal protein	FAM000016			Thiobacimonas phage vB_ThpM-P1(55.89%,0）
EDQ34288	781113	781793	Mu-like prophage FluMu F protein	FAM000047			Burkholderia phage KS10(34.72%,6.0E-34）
EDQ34289	781998	785033	Type I restriction-modification system methyltransferase subunit	FAM009848			Halovirus HF1(31.44%,1.0E-15）
KGB27061	785036	785296	Hypothetical protein	FAM015459
EDQ34290	785431	786546	Mu-like prophage I protein	FAM000014			Rhodobacter phage RC1(51.3%,3.0E-101）
EDQ34291	786543	786956	Hypothetical protein	FAM000013			Rhodobacter phage RC1(54.55%,2.0E-39）
EDQ34292	786980	787873	Mu-like prophage major head subunit gpT	FAM000012			Rhodobacter phage RC1(58.25%,2.0E-122）
EDQ34293	787900	788235	Hypothetical protein	FAM009849			Thiobacimonas phage vB_ThpM-P1(36.47%,9.0E-05）
EDQ34294	788256	788684	Mu-like prophage FluMu protein gp36	FAM000010			Thiobacimonas phage vB_ThpM-P1(48.59%,1.0E-41）
EDQ34295	788812	789318	Virion morphogenesis protein	FAM000009			Pelagibaca phage vB_PeaM-P1(42.11%,5.0E-24）
EDQ34296	789305	789745	Hypothetical protein	FAM000038			Thiobacimonas phage vB_ThpM-P1(40.58%,3.0E-29）
KGB27062	789742	789882	Hypothetical protein	FAM015460
EDQ34297	789886	790815	Hypothetical protein	FAM000036			Citromicrobium phage vB_CibM-P1(53.07%,7.0E-114）
EDQ34298	790841	791158	Hypothetical protein	FAM000006			Citromicrobium phage vB_CibM-P1(33.03%,7.0E-11）
EDQ34299	791161	791565	Phage_related_hypothetical_protein_(DUF1799)	FAM009850			Thiobacimonas phage vB_ThpM-P1(33.33%,1.0E-06）
EDQ34300	791562	793553	Tail protein	FAM009851			Cronobacter phage phiES15(54.05%,6.0E-12）
Leisingera methylohalidivorans DSM 14336					26560	38
AHD01168	2140974	2141591	LuxR family transcriptional regulator	FAM001957
AHD01169	2141807	2142151	DNA-binding protein	FAM001958
AHD03086	2142354	2142725	Hypothetical protein	FAM001964
AHD03087	2142722	2143006	Hypothetical protein	FAM007642
AHD03088	2143174	2143293	Hypothetical protein	FAM007643
AHD01170	2143293	2144303	Chromosome partitioning protein parB	FAM000033			Thiobacimonas phage vB_ThpM-P1(38.44%,5.0E-50）
AHD01171	2144306	2146438	Mu-like prophage FluMu transposase A	FAM000032			Pelagibaca phage vB_PeaM-P1(49.07%,0）
AHD01172	2146505	2147248	Mu-like prophage FluMu transposase B	FAM000031			Rhodobacter phage RC1(34.41%,8.0E-55）
AHD03089	2147245	2148117	Hypothetical protein	FAM001965			Thiobacimonas phage vB_ThpM-P1(27.84%,2.0E-11）
AHD01173	2148117	2148491	Transcriptional regulator	FAM000029			Pelagibaca phage vB_PeaM-P1(42.98%,2.0E-27）
AHD01174	2148606	2149286	Protein of unknown function DUF3164	FAM000027			Rhodobacter phage RC1(60.93%,1.0E-94）
AHD03090	2149338	2149541	Hypothetical protein	FAM007644
AHD03091	2149559	2149822	Hypothetical protein	FAM001966
AHD01175	2149819	2150271	Mu-like prophage transcriptional regulator	FAM000023			Thiobacimonas phage vB_ThpM-P1(63.01%,3.0E-56）
AHD01176	2150268	2150531	Hypothetical protein	FAM000037			Thiobacimonas phage vB_ThpM-P1(46.91%,5.0E-11）
AHD01177	2150518	2150910	Hypothetical protein	FAM000045			Rhodobacter phage RC1(51.67%,1.0E-32）
AHD01178	2151003	2151890	N-acetylmuramoyl-L-alanine amidase	FAM000022			Thiobacimonas phage vB_ThpM-P1(61.59%,6.0E-123）
AHD03092	2151887	2152417	Hypothetical protein	FAM001967			Thalassomonas phage BA3(23.38%,7.0E-09）
AHD01179	2152537	2152740	Hypothetical protein	FAM007629			Thiobacimonas phage vB_ThpM-P1(47.17%,7.0E-09）
AHD01180	2152815	2153093	Hypothetical protein	FAM000041			Pelagibaca phage vB_PeaM-P1(45.65%,2.0E-21）
AHD01181	2153090	2153386	Mu-like prophage FluMu protein gp26	FAM000021			Thiobacimonas phage vB_ThpM-P1(51.02%,2.0E-28）
AHD01182	2153390	2153971	Hypothetical protein	FAM000020			Pelagibaca phage vB_PeaM-P1(52.91%,5.0E-58）
AHD01183	2153968	2155650	Mu-like prophage FluMu protein gp28	FAM000017			Citromicrobium phage vB_CibM-P1(50.62%,2.0E-172）
AHD03093	2155650	2155829	Hypothetical protein	FAM007645
AHD01184	2155829	2157475	Mu-like prophage portal protein	FAM000016			Thiobacimonas phage vB_ThpM-P1(61.57%,0）
AHD01185	2157480	2158718	Mu-like prophage FluMu F protein	FAM000047			Rhodobacter phage RC1(46.9%,2.0E-123）
AHD01186	2158791	2159282	Virion morphogenesis protein	FAM000009			Rhodobacter phage RC1(42.86%,4.0E-31）
AHD01187	2159399	2160493	Mu-like prophage I protein	FAM000014			Rhodobacter phage RC1(46.67%,5.0E-86）
AHD01188	2160490	2160870	Hypothetical protein	FAM000521			Pseudomonas phage B3(39.34%,2.0E-12）
AHD01189	2160891	2161868	Capsid protein	FAM000520			Pseudomonas phage B3(41.56%,4.0E-78）
AHD03094	2161879	2162175	Hypothetical protein	FAM007646
AHD01190	2162239	2162667	Mu-like prophage FluMu protein gp36	FAM000010			Citromicrobium phage vB_CibM-P1(56.83%,2.0E-46）
AHD01191	2162664	2163095	Hypothetical protein	FAM000038			Thiobacimonas phage vB_ThpM-P1(34.04%,1.0E-23）
AHD03095	2163092	2163232	Hypothetical protein	FAM007647
AHD01192	2163245	2164168	Hypothetical protein	FAM000036			Thiobacimonas phage vB_ThpM-P1(46.43%,2.0E-99）
AHD03096	2164189	2164518	Hypothetical protein	FAM000006			Citromicrobium phage vB_CibM-P1(44.04%,3.0E-25）
AHD01193	2164539	2164880	Hypothetical protein	FAM007630			Rhodobacter phage RC1(28.7%,3.0E-06）
AHD03097	2164913	2167534	Hypothetical protein	FAM001968			Thiobacimonas phage vB_ThpM-P1(33.57%,5.0E-56）
Roseovarius mucosus DSM 17069					28770	51
KGM86718	230105	230773	Phage repressor	FAM000044			Thiobacimonas phage vB_ThpM-P1(44%,2.0E-50）
KGM86719	230859	231104	Hypothetical protein	FAM000611			Rhodobacter phage RC1(43.04%,3.0E-15）
KGM86720	231101	231526	Hypothetical protein	FAM015741
KGM86721	231453	231653	Hypothetical protein	FAM015742
KGM86722	231759	231896	Hypothetical protein	FAM015743
KGM86723	231896	232108	Hypothetical protein	FAM002963
KGM86724	232105	232293	Hypothetical protein	FAM002964
KGM86725	232299	232559	Hypothetical protein	FAM015744			Thiobacimonas phage vB_ThpM-P1(33.73%,3.0E-09）
KGM86726	232559	232783	Helix-turn-helix domain protein	FAM004756
KGM86727	232780	232986	Hypothetical protein	FAM015745
KGM86728	232983	233837	Chromosome partitioning protein parB	FAM000033			Thiobacimonas phage vB_ThpM-P1(42.91%,5.0E-65）
KGM86729	233834	235957	Mu-like prophage FluMu transposase A	FAM000032			Thiobacimonas phage vB_ThpM-P1(61.36%,0）
KGM86730	235976	236779	Mu-like prophage FluMu transposase B	FAM000031			Thiobacimonas phage vB_ThpM-P1(84.02%,7.0E-148）
KGM86731	236776	237324	Hypothetical protein	FAM000043			Thiobacimonas phage vB_ThpM-P1(56.83%,1.0E-65）
KGM86732	237321	237695	Transcriptional regulator	FAM000029			Thiobacimonas phage vB_ThpM-P1(60.66%,5.0E-50）
KGM86733	237682	238032	Hypothetical protein	FAM002965
KGM86734	238029	238229	Hypothetical protein	FAM002966			Pelagibaca phage vB_PeaM-P1(58.33%,4.0E-11）
KGM86735	238231	238881	Protein of unknown function DUF3164	FAM000027			Rhodobacter phage RC1(66.05%,7.0E-105）
KGM86736	238892	239224	Hypothetical protein	FAM015746
KGM86737	239224	239463	Hypothetical protein	FAM015747
KGM86738	239460	239765	Hypothetical protein	FAM003865			Rhizobium phage 16-3(35.48%,6.0E-06）
KGM86739	239769	240029	Uncharacterized protein	FAM000486			Loktanella phage pCB2051-A(67.95%,1.0E-31）
KGM86740	240026	240478	Mu-like prophage transcriptional regulator	FAM000023			Thiobacimonas phage vB_ThpM-P1(60.96%,6.0E-57）
KGM86741	240475	240726	Hypothetical protein	FAM000037			Thiobacimonas phage vB_ThpM-P1(52.05%,3.0E-15）
KGM86742	240716	241105	Hypothetical protein	FAM002967			Pelagibaca phage vB_PeaM-P1(34.75%,3.0E-11）
KGM86743	241148	241759	Putative secretion activating protein	FAM000104			Pseudomonas phage AF(42.74%,6.0E-20）
KGM86744	241750	242322	Hypothetical protein	FAM002968
KGM86745	242319	242663	Hypothetical protein	FAM000041			Thiobacimonas phage vB_ThpM-P1(44.83%,5.0E-28）
KGM86746	242660	242962	Mu-like prophage FluMu protein gp26	FAM000021			Thiobacimonas phage vB_ThpM-P1(47.31%,6.0E-25）
KGM86747	242964	243536	Hypothetical protein	FAM000020			Pelagibaca phage vB_PeaM-P1(56.21%,1.0E-56）
KGM86748	243529	243801	Hypothetical protein	FAM015748			Pelagibaca phage vB_PeaM-P1(42.31%,2.0E-09）
KGM86749	243798	244094	Hypothetical protein	FAM000048			Thiobacimonas phage vB_ThpM-P1(54.64%,8.0E-28）
KGM86750	244094	244384	Hypothetical protein	FAM003288
KGM86751	244384	244599	Hypothetical protein	FAM015749
KGM86752	244586	244750	Hypothetical protein	FAM015750
KGM86753	244743	246392	Mu-like prophage FluMu protein gp28	FAM000017			Citromicrobium phage vB_CibM-P1(52.13%,2.0E-160）
KGM86754	246385	247935	Mu-like prophage portal protein	FAM000186			Pseudomonas phage B3(47.81%,1.0E-129）
KGM86755	247932	249263	Mu-like virion morphogenesis protein	FAM000015			Pelagibaca phage vB_PeaM-P1(43.26%,3.0E-105）
KGM86756	249263	249478	Hypothetical protein	FAM003028
KGM86757	249776	250960	Protease	FAM000210			Burkholderia phage phiE255(40.63%,2.0E-74）
KGM86758	250953	251318	Hypothetical protein	FAM000521			Pseudomonas phage B3(42.86%,1.0E-10）
KGM86759	251338	252297	Hypothetical protein	FAM000520			Burkholderia phage KS10(44.38%,4.0E-83）
KGM86760	252294	252650	Hypothetical protein	FAM002969
KGM86761	252830	253057	Hypothetical protein	FAM002022			Dunaliella viridis virus SI2(42.86%,8.0E-12）
KGM86762	253030	253482	Mu-like prophage FluMu protein gp36	FAM000010			Pelagibaca phage vB_PeaM-P1(30.82%,1.0E-09）
KGM86763	253484	253987	Virion morphogenesis protein	FAM000009			Pelagibaca phage vB_PeaM-P1(42.68%,3.0E-27）
KGM86764	253984	254418	Hypothetical protein	FAM000038			Thiobacimonas phage vB_ThpM-P1(43.88%,1.0E-39）
KGM86765	254415	254540	Hypothetical protein	FAM002970
KGM86766	254537	255472	Hypothetical protein	FAM000036			Thiobacimonas phage vB_ThpM-P1(52.56%,3.0E-116）
KGM86767	255522	255851	Hypothetical protein	FAM000006			Rhodobacter phage RC1(42.73%,6.0E-22）
KGM86768	256206	258875	Prophage tail length tape measure protein	FAM001968			Thiobacimonas phage vB_ThpM-P1(36.05%,2.0E-41）
Roseovarius sp. 217					25779	39
EAQ27484	965187	965846	Phage repressor	FAM000044			Pelagibaca phage vB_PeaM-P1(35.32%,3.0E-29）
EAQ27485	965936	966187	Hypothetical protein	FAM000611			Thiobacimonas phage vB_ThpM-P1(52.63%,3.0E-20）
EAQ27486	966226	966456	Hypothetical protein	FAM009516
EAQ27487	966449	966790	Hypothetical protein	FAM009517
EAQ27488	967117	967329	Hypothetical protein	FAM002963
EAQ27489	967326	967514	Hypothetical protein	FAM002964
EAQ27490	967524	968357	Chromosome partitioning protein parB	FAM000033			Thiobacimonas phage vB_ThpM-P1(46.07%,1.0E-68）
EAQ27491	968354	970477	Mu-like prophage FluMu transposase A	FAM000032			Thiobacimonas phage vB_ThpM-P1(63.07%,0）
EAQ27492	970496	971293	Mu-like prophage FluMu transposase B	FAM000031			Thiobacimonas phage vB_ThpM-P1(82.79%,5.0E-146）
EAQ27493	971290	971823	Hypothetical protein	FAM000043			Thiobacimonas phage vB_ThpM-P1(47.93%,3.0E-48）
EAQ27494	971820	972194	Transcriptional regulator	FAM000029			Thiobacimonas phage vB_ThpM-P1(62.3%,4.0E-51）
EAQ27495	972181	972531	Hypothetical protein	FAM002965
EAQ27496	972528	972728	Hypothetical protein	FAM002966			Pelagibaca phage vB_PeaM-P1(58.33%,4.0E-11）
EAQ27497	972730	973380	Protein of unknown function DUF3164	FAM000027			Pelagibaca phage vB_PeaM-P1(62.62%,1.0E-97）
EAQ27498	973385	973837	Mu-like prophage transcriptional regulator	FAM000023			Thiobacimonas phage vB_ThpM-P1(63.01%,7.0E-58）
EAQ27499	973834	974085	Hypothetical protein	FAM000037			Thiobacimonas phage vB_ThpM-P1(53.41%,3.0E-17）
EAQ27500	974075	974464	Hypothetical protein	FAM002967			Pelagibaca phage vB_PeaM-P1(35.04%,1.0E-10）
EAQ27501	974506	975117	Hypothetical protein	FAM000104			Pseudomonas phage AF(42.06%,1.0E-18）
EAQ27502	975066	975746	Hypothetical protein	FAM009518
EAQ27503	975108	975680	Hypothetical protein	FAM002968
EAQ27504	975680	976021	Hypothetical protein	FAM000041			Pelagibaca phage vB_PeaM-P1(50%,2.0E-26）
EAQ27505	976018	976320	Mu-like prophage FluMu protein gp26	FAM000021			Thiobacimonas phage vB_ThpM-P1(47.31%,6.0E-25）
EAQ27506	976322	976891	Hypothetical protein	FAM000020			Pelagibaca phage vB_PeaM-P1(55.19%,3.0E-56）
EAQ27507	976888	978528	Mu-like prophage FluMu protein gp28	FAM000017			Citromicrobium phage vB_CibM-P1(50.79%,3.0E-160）
EAQ27508	978530	980023	Mu-like prophage portal protein	FAM000186			Pseudomonas phage B3(48.23%,8.0E-136）
EAQ27509	979983	981275	Mu-like prophage FluMu F protein	FAM000047			Rhodobacter phage RC1(51.56%,2.0E-144）
EAQ27510	981354	981869	Virion morphogenesis protein	FAM000009			Thiobacimonas phage vB_ThpM-P1(58.33%,7.0E-65）
EAQ27511	982175	983260	Protease	FAM000210			Burkholderia phage BcepMu(39.02%,1.0E-64）
EAQ27512	983253	983618	Hypothetical protein	FAM000521			Pseudomonas phage B3(44.54%,2.0E-11）
EAQ27513	983638	984597	Hypothetical protein	FAM000520			Burkholderia phage KS10(44.06%,8.0E-82）
EAQ27514	984594	984950	Hypothetical protein	FAM002969
EAQ27515	985035	985460	Mu-like prophage FluMu protein gp36	FAM000010			Pelagibaca phage vB_PeaM-P1(29.73%,4.0E-09）
EAQ27516	985462	985893	Hypothetical protein	FAM000038			Thiobacimonas phage vB_ThpM-P1(44.06%,4.0E-38）
EAQ27517	985890	986015	Hypothetical protein	FAM002970
EAQ27518	986012	986947	Hypothetical protein	FAM000036			Thiobacimonas phage vB_ThpM-P1(54.17%,3.0E-119）
EAQ27519	986996	987325	Hypothetical protein	FAM000006			Rhodobacter phage RC1(41.82%,5.0E-21）
EAQ27520	987484	987678	Hypothetical protein	FAM000046			Rhodobacter phage RC1(40.68%,3.0E-11）
EAQ27521	987680	990295	Hypothetical protein	FAM001968			Thiobacimonas phage vB_ThpM-P1(34.88%,3.0E-40）
EAQ27522	990292	990966	Hypothetical protein	FAM000624
Roseovarius sp. TM1035					22982	32
EDM32958	395896	398676	Response_regulator_receiver_domain/DnaJ_domain_protein	FAM001968			Thiobacimonas phage vB_ThpM-P1(33.87%,2.0E-42）
EDM32959	398708	398902	Hypothetical protein	FAM000046			Rhodobacter phage RC1(40%,3.0E-11）
EDM32960	399061	399390	Hypothetical protein	FAM000006			Rhodobacter phage RC1(40%,4.0E-20）
EDM32961	399440	400375	Hypothetical protein	FAM000036			Thiobacimonas phage vB_ThpM-P1(53.53%,2.0E-117）
EDM32962	400372	400497	Hypothetical protein	FAM002970
EDM32963	400494	400928	Hypothetical protein	FAM000038			Thiobacimonas phage vB_ThpM-P1(44.6%,4.0E-40）
EDM32964	400925	401422	Virion morphogenesis protein	FAM000009			Pelagibaca phage vB_PeaM-P1(42.58%,2.0E-26）
EDM32965	401424	401825	Mu-like prophage FluMu protein gp36	FAM000010			Pelagibaca phage vB_PeaM-P1(31.25%,1.0E-08）
EDM32966	401916	402272	Hypothetical protein	FAM002969
EDM32967	402269	403228	Hypothetical protein	FAM000520			Burkholderia phage KS10(44.06%,3.0E-82）
EDM32968	403248	403613	Hypothetical protein	FAM000521			Pseudomonas phage B3(41.88%,5.0E-10）
EDM32969	403606	404691	Protease	FAM000210			Burkholderia phage phiE255(39.13%,1.0E-64）
EDM32970	404989	405207	Hypothetical protein	FAM003028
EDM32971	405211	406536	Mu-like virion morphogenesis protein	FAM000015			Pelagibaca phage vB_PeaM-P1(41.98%,9.0E-96）
EDM32972	406533	408083	Mu-like prophage portal protein	FAM000186			Pseudomonas phage B3(47.59%,3.0E-128）
EDM32973	408085	409725	Mu-like prophage FluMu protein gp28	FAM000017			Citromicrobium phage vB_CibM-P1(50.39%,2.0E-158）
EDM32974	409722	410288	Hypothetical protein	FAM000020			Pelagibaca phage vB_PeaM-P1(44.16%,5.0E-34）
EDM32975	410290	410592	Mu-like prophage FluMu protein gp26	FAM000021			Thiobacimonas phage vB_ThpM-P1(47.31%,1.0E-24）
EDM32976	410589	410933	Hypothetical protein	FAM000041			Thiobacimonas phage vB_ThpM-P1(44.35%,1.0E-26）
EDM32977	410930	411502	Hypothetical protein	FAM002968
EDM32978	411493	412104	Hypothetical protein	FAM000104			Pelagibacter phage HTVC008M(32.95%,3.0E-19）
EDM32979	412146	412535	Hypothetical protein	FAM002967			Pelagibaca phage vB_PeaM-P1(35.9%,2.0E-11）
EDM32980	412545	412997	Mu-like prophage transcriptional regulator	FAM000023			Thiobacimonas phage vB_ThpM-P1(60.96%,3.0E-56）
EDM32981	413002	413166	Hypothetical protein	FAM009801			Rhodobacter phage RC1(64.15%,2.0E-16）
EDM32982	413172	413651	Protein of unknown function DUF3164	FAM000027			Pelagibaca phage vB_PeaM-P1(60.39%,2.0E-64）
EDM32983	413653	413853	Hypothetical protein	FAM002966			Pelagibaca phage vB_PeaM-P1(58.33%,4.0E-11）
EDM32984	413850	414203	Hypothetical protein	FAM002965
EDM32985	414187	414561	Transcriptional regulator	FAM000029			Thiobacimonas phage vB_ThpM-P1(62.3%,1.0E-50）
EDM32986	414558	415091	Hypothetical protein	FAM000043			Thiobacimonas phage vB_ThpM-P1(48.52%,9.0E-49）
EDM32987	415088	415885	Mu-like prophage FluMu transposase B	FAM000031			Thiobacimonas phage vB_ThpM-P1(82.38%,7.0E-145）
EDM32988	415904	418027	Mu-like prophage FluMu transposase A	FAM000032			Thiobacimonas phage vB_ThpM-P1(62.98%,0）
EDM32989	418024	418878	Chromosome partitioning protein parB	FAM000033			Thiobacimonas phage vB_ThpM-P1(46.13%,2.0E-70）
Ruegeria mobilis F1926					15133	23
ENZ92230	1	392	Phage putative head morphogenesis protein, SPP1 gp7	FAM012805			Thiobacimonas phage vB_ThpM-P1(72.31%,8.0E-52）
ENZ92231	385	2046	Mu-like prophage portal protein	FAM000016			Thiobacimonas phage vB_ThpM-P1(61.34%,0）
ENZ92232	2050	2340	Hypothetical protein	FAM003288
ENZ92233	2353	4044	Mu-like prophage FluMu protein gp28	FAM000017			Rhodobacter phage RC1(53.42%,0）
ENZ92234	4041	4238	Hypothetical protein	FAM012806
ENZ92235	4235	4792	Hypothetical protein	FAM000020			Thiobacimonas phage vB_ThpM-P1(59.26%,2.0E-55）
ENZ92236	4796	5092	Mu-like prophage FluMu protein gp26	FAM000021			Thiobacimonas phage vB_ThpM-P1(68.37%,3.0E-44）
ENZ92237	5100	5471	Hypothetical protein	FAM000041			Thiobacimonas phage vB_ThpM-P1(50%,2.0E-32）
ENZ92238	5471	6010	Hypothetical protein	FAM001967			Thalassomonas phage BA3(27.04%,1.0E-08）
ENZ92239	6024	6893	N-acetylmuramoyl-L-alanine amidase	FAM000022			Thiobacimonas phage vB_ThpM-P1(59.58%,1.0E-119）
ENZ92240	6979	7383	Hypothetical protein	FAM000045			Rhodobacter phage RC1(51.64%,2.0E-35）
ENZ92241	7380	7835	Mu-like prophage transcriptional regulator	FAM000023			Thiobacimonas phage vB_ThpM-P1(62.16%,4.0E-57）
ENZ92242	7837	8091	Hypothetical protein	FAM001966
ENZ92243	8095	8370	Hypothetical protein	FAM003290
ENZ92244	8384	9061	Protein of unknown function DUF3164	FAM000027			Rhodobacter phage RC1(63.98%,5.0E-100）
ENZ92245	9128	9502	Transcriptional regulator	FAM000029			Thiobacimonas phage vB_ThpM-P1(52.54%,7.0E-39）
ENZ92246	9499	10047	Hypothetical protein	FAM000043			Thiobacimonas phage vB_ThpM-P1(48.37%,4.0E-51）
ENZ92247	10044	10832	Mu-like prophage FluMu transposase B	FAM000031			Thiobacimonas phage vB_ThpM-P1(70.42%,5.0E-122）
ENZ92248	10845	12953	Mu-like prophage FluMu transposase A	FAM000032			Thiobacimonas phage vB_ThpM-P1(63.82%,0）
ENZ92249	12953	13807	Chromosome partitioning protein parB	FAM000033			Thiobacimonas phage vB_ThpM-P1(60.71%,7.0E-112）
ENZ92250	13825	14082	Hypothetical protein	FAM003286			Pelagibaca phage vB_PeaM-P1(38.16%,1.0E-08）
ENZ92251	14082	14378	Hypothetical protein	FAM003283
ENZ92252	14610	15134	Prophage transcriptional regulator	FAM000058			Aeromonas phage phiO18P(37.5%,7.0E-29）
Ruegeria sp. ANG-R					34329	45
KIC38131	19813	20271	Phage-related DNA transposition protein B	FAM000759			Rhizobium phage RR1-B(41.94%,1.0E-33）
KIC38132	22619	23404	Transposase B	FAM000270			Rhizobium phage RR1-B(47.64%,9.0E-85）
KIC38133	23401	23973	TroR domain transcriptional regulator	FAM000271			Rhodobacter phage RcapMu(34.62%,8.0E-26）
KIC38134	23982	24299	Transcriptional regulator	FAM000029			Rhizobium phage RR1-B(37.78%,1.0E-17）
KIC38135	24292	24474	Hypothetical protein	FAM016023
KIC38136	24461	24658	Hypothetical protein	FAM016024
KIC38137	24669	24875	Hypothetical protein	FAM016025
KIC38138	24888	25424	Host-nuclease inhibitor protein Gam	FAM000174			Rhodobacter phage RcapMu(67.82%,7.0E-79）
KIC38139	25647	25919	Hypothetical protein	FAM016026
KIC38140	26534	26881	Hypothetical protein	FAM003352			Caulobacter phage CcrColossus(44.94%,4.0E-21）
KIC38141	26900	27181	DNA-binding protein HU-beta	FAM000026			Bacillus phage SPBc2(40.23%,8.0E-18）
KIC38142	27267	27926	Hypothetical protein	FAM016027			Rhodobacter phage RC1(28.32%,2.0E-09）
KIC38143	27916	28308	Mu-like prophage transcriptional regulator	FAM000023			Burkholderia phage phiE255(41.18%,2.0E-18）
KIC38144	28311	28652	Hypothetical protein	FAM016028
KIC38145	28756	28998	Hypothetical protein	FAM000037			Thiobacimonas phage vB_ThpM-P1(45.59%,1.0E-07）
KIC38146	28998	29381	Hypothetical protein	FAM016029			Rhodobacter phage RcapMu(31.97%,3.0E-08）
KIC38147	29465	30076	Peptidoglycan-binding protein	FAM000104			Pseudomonas phage AF(43.7%,3.0E-20）
KIC38148	30871	31098	Hypothetical protein	FAM004277
KIC38149	31105	31608	DNA-binding protein	FAM000167			Pseudomonas phage JBD24(46.01%,4.0E-45）
KIC38150	31605	33212	Large terminase	FAM000278			Rhizobium phage RR1-B(57.87%,0）
KIC38222	34736	35980	Mu-like prophage FluMu F protein	FAM000047			Rhizobium phage RR1-B(45.28%,2.0E-120）
KIC38151	36100	36294	Hypothetical protein	FAM000108			Acinetobacter phage Bphi-B1251(72.13%,2.0E-26）
KIC38223	36395	36583	Hypothetical protein	FAM016040
KIC38152	37649	38770	Protease	FAM000210			Rhizobium phage RR1-B(42.74%,9.0E-90）
KIC38153	38774	39112	Hypothetical protein	FAM000521			Burkholderia phage phiE255(37.62%,2.0E-10）
KIC38154	39122	40063	Major capsid protein	FAM000869			Rhizobium phage RR1-B(55.84%,2.0E-124）
KIC38155	40162	40491	Hypothetical protein	FAM016030
KIC38156	40979	41458	Hypothetical protein	FAM016031			Rhizobium phage RR1-B(32%,6.0E-21）
KIC38157	41460	41702	Hypothetical protein	FAM016032
KIC38158	41706	42977	Tail protein	FAM000304			Rhizobium phage RR1-B(43.56%,6.0E-115）
KIC38159	42994	43503	Hypothetical protein	FAM003340			Rhizobium phage RR1-B(35.98%,2.0E-34）
KIC38160	43618	43971	Hypothetical protein	FAM003475			Rhizobium phage RR1-B(41%,6.0E-16）
KIC38161	46216	46674	Hypothetical protein	FAM003341			Rhizobium phage RR1-B(35.22%,9.0E-18）
KIC38162	46671	46916	Hypothetical protein	FAM000300			Rhizobium phage RR1-B(43.04%,2.0E-16）
KIC38163	46913	47917	Hypothetical protein	FAM000301			Rhizobium phage RR1-B(39.14%,7.0E-60）
KIC38164	47921	48115	Hypothetical protein	FAM016033
KIC38165	48733	49116	Hypothetical protein	FAM000309			Rhizobium phage RR1-B(39.85%,6.0E-24）
KIC38166	49106	50221	Hypothetical protein	FAM016034			Rhizobium phage RR1-B(34.52%,3.0E-53）
KIC38167	50221	50889	Hypothetical protein	FAM016035			Rhizobium phage RR1-B(30.08%,3.0E-17）
KIC38168	52787	53197	Hypothetical protein	FAM003137
KIC38169	53333	54142	DNA methyltransferase	FAM000086			Rhizobium phage RR1-B(54.15%,1.0E-92）
Silicibacter sp. TrichCH4B					31974	35
EEW59272	690750	695264	Conserved_hypothetical_protein	FAM010262			Enterobacteria phage 9g(21.98%,9.0E-16）
EEW59033	699283	699558	Hypothetical protein	FAM000046			Rhodobacter phage RC1(46.59%,6.0E-15）
EEW59764	699636	699965	Hypothetical protein	FAM000006			Citromicrobium phage vB_CibM-P1(33.03%,5.0E-19）
EEW59771	699981	700913	Hypothetical protein	FAM000036			Thiobacimonas phage vB_ThpM-P1(57.1%,2.0E-125）
EEW59106	700914	701057	Hypothetical protein	FAM010260
EEW60161	701054	701485	Hypothetical protein	FAM000038			Thiobacimonas phage vB_ThpM-P1(41.84%,1.0E-33）
EEW59067	701485	701913	Mu-like prophage FluMu protein gp36	FAM000010			Thiobacimonas phage vB_ThpM-P1(53.52%,9.0E-50）
EEW59603	702023	702538	Hypothetical protein	FAM003285			Rhodobacter phage RC1(50%,8.0E-08）
EEW59234	702550	703446	Mu-like prophage major head subunit gpT	FAM000012			Rhodobacter phage RC1(68.79%,2.0E-145）
EEW59225	703459	703890	Hypothetical protein	FAM000013			Rhodobacter phage RC1(57.45%,2.0E-54）
EEW59785	703890	705008	Mu-like prophage I protein	FAM000014			Rhodobacter phage RC1(44.23%,5.0E-87）
EEW60142	705098	706453	Conserved hypothetical protein	FAM010278
EEW59541	706562	707041	Virion morphogenesis protein	FAM000009			Thiobacimonas phage vB_ThpM-P1(41.21%,2.0E-37）
EEW59529	707044	708180	Mu-like prophage FluMu F protein	FAM000047			Thiobacimonas phage vB_ThpM-P1(59.55%,6.0E-96）
EEW60184	708173	709834	Mu-like prophage portal protein	FAM000016			Thiobacimonas phage vB_ThpM-P1(61.23%,0）
EEW59766	709838	710128	Conserved hypothetical protein	FAM003288
EEW60024	710141	711832	Mu-like prophage FluMu protein gp28	FAM000017			Rhodobacter phage RC1(54.67%,0）
EEW59276	711829	712386	Hypothetical protein	FAM000020			Thiobacimonas phage vB_ThpM-P1(56.79%,9.0E-54）
EEW60162	712390	712686	Mu-like prophage FluMu protein gp26	FAM000021			Thiobacimonas phage vB_ThpM-P1(68.37%,3.0E-44）
EEW60094	712694	713065	Hypothetical protein	FAM000041			Thiobacimonas phage vB_ThpM-P1(48.25%,5.0E-31）
EEW59014	713065	713604	Conserved hypothetical protein	FAM001967			Thalassomonas phage BA3(27.04%,4.0E-09）
EEW59666	713618	714487	N-acetylmuramoyl-L-alanine amidase	FAM000022			Thiobacimonas phage vB_ThpM-P1(60.63%,1.0E-121）
EEW59201	714580	714981	Hypothetical protein	FAM000045			Rhodobacter phage RC1(53.33%,2.0E-34）
EEW60013	714978	715433	Mu-like prophage transcriptional regulator	FAM000023			Thiobacimonas phage vB_ThpM-P1(61.49%,3.0E-57）
EEW59459	715435	715683	Hypothetical protein	FAM001966
EEW60020	715693	715968	Hypothetical protein	FAM003290
EEW59568	715982	716659	Protein of unknown function DUF3164	FAM000027			Rhodobacter phage RC1(63.98%,7.0E-100）
EEW59858	716725	717099	Transcriptional regulator	FAM000029			Thiobacimonas phage vB_ThpM-P1(52.54%,9.0E-39）
EEW59100	717096	717644	Hypothetical protein	FAM000043			Thiobacimonas phage vB_ThpM-P1(47.83%,6.0E-51）
EEW60100	717641	718429	Mu-like prophage FluMu transposase B	FAM000031			Thiobacimonas phage vB_ThpM-P1(70.42%,7.0E-122）
EEW59499	718442	720544	Mu-like prophage FluMu transposase A	FAM000032			Thiobacimonas phage vB_ThpM-P1(63.91%,0）
EEW58944	720544	721410	Chromosome partitioning protein parB	FAM000033			Thiobacimonas phage vB_ThpM-P1(57.75%,1.0E-103）
EEW59644	721428	721685	Hypothetical protein	FAM003286			Pelagibaca phage vB_PeaM-P1(38.16%,9.0E-08）
EEW59427	721685	721981	Hypothetical protein	FAM003283
EEW59264	722071	722724	Prophage transcriptional regulator	FAM000058			Rhodobacter phage RcapMu(35.94%,2.0E-31）
Citreicella sp. SE45					48794	56
EEX13583	2538402	2540507	Mu-like prophage FluMu transposase A	FAM000032			Thiobacimonas phage vB_ThpM-P1(83.59%,0）
EEX14222	2540500	2541393	Chromosome partitioning protein parB	FAM000033			Thiobacimonas phage vB_ThpM-P1(76.33%,2.0E-164）
EEX14824	2541386	2541547	Hypothetical protein	FAM003296
EEX15820	2541559	2541906	Hypothetical protein	FAM000051			Thiobacimonas phage vB_ThpM-P1(44.71%,1.0E-18）
EEX13638	2542929	2543198	Putative transcriptional regulator	FAM010284			Thiobacimonas phage vB_ThpM-P1(48.31%,3.0E-27）
EEX14329	2543471	2544490	Transposase for insertion sequence element A	FAM002237
EEX15121	2545067	2546158	Hypothetical protein	FAM010326
EEX16348	2546489	2546695	Hypothetical protein	FAM010360
EEX15017	2546772	2547173	Conserved hypothetical protein	FAM010323
EEX13943	2547170	2547343	Hypothetical protein	FAM010293
EEX14689	2548848	2549300	Acetyltransferase, gnat family	FAM010314			Pseudomonas phage EL(30.14%,1.0E-06）
EEX15650	2549376	2549972	Adenylate kinase	FAM010341
EEX16194	2550368	2551312	Conserved hypothetical protein	FAM010355
EEX13954	2552540	2553367	Hypothetical protein	FAM003291
EEX15253	2553369	2555201	Hypothetical protein	FAM003293			Rhodococcus phage ReqiPoco6(31.77%,2.0E-25）
EEX15868	2555211	2555708	Conserved hypothetical protein	FAM010347			Thiobacimonas phage vB_ThpM-P1(66.06%,1.0E-61）
EEX13695	2555705	2556151	ParB domain protein nuclease	FAM010286			Thiobacimonas phage vB_ThpM-P1(79.19%,4.0E-80）
EEX14312	2556144	2556305	Hypothetical protein	FAM003296
EEX13953	2556317	2556607	Hypothetical protein	FAM000051			Thiobacimonas phage vB_ThpM-P1(44.71%,7.0E-19）
EEX14727	2556560	2556808	Hypothetical protein	FAM010317
EEX15783	2556960	2557241	Conserved hypothetical protein	FAM000611			Thiobacimonas phage vB_ThpM-P1(30.86%,4.0E-08）
EEX15342	2557318	2558124	Hypothetical protein	FAM010334
EEX16155	2558790	2559008	Conserved hypothetical protein	FAM010354
EEX13757	2558995	2560032	ATPase	FAM010288			Micromonas pusilla virus 12T(38.52%,5.0E-19）
EEX14562	2559989	2562580	Conserved hypothetical protein	FAM010308
EEX14522	2562982	2563329	Transposase OrfA IS5 family element	FAM000500
EEX13905	2563613	2563780	Conserved hypothetical protein	FAM010291
EEX16123	2563798	2563998	Hypothetical protein	FAM010353
EEX15482	2564377	2564514	Acetyltransferase, gnat family	FAM010335
EEX13962	2565259	2566086	Hypothetical protein	FAM003291
EEX14085	2566077	2567840	Mu-like prophage FluMu transposase A	FAM000032			Thiobacimonas phage vB_ThpM-P1(84.04%,0）
EEX15798	2567833	2568726	Chromosome partitioning protein parB	FAM000033			Thiobacimonas phage vB_ThpM-P1(76.33%,4.0E-164）
EEX15682	2568719	2568880	Hypothetical protein	FAM003296
EEX14553	2568892	2569839	Conserved hypothetical protein	FAM010307			Thiobacimonas phage vB_ThpM-P1(83.81%,3.0E-57）
EEX13765	2569938	2570612	Phage repressor	FAM000044			Thiobacimonas phage vB_ThpM-P1(37.89%,4.0E-49）
EEX16256	2570951	2571154	Hypothetical_protein	FAM010358
EEX15662	2571185	2573065	Twin-arginine_translocation_pathway_signal	FAM010342
EEX14678	2573781	2574377	Lysine_exporter_protein	FAM010313
EEX14074	2574403	2574519	Hypothetical_protein	FAM010296
EEX15167	2574843	2575250	Putative_hypothetical_Gifsy-1_prophage_protein	FAM010329			phage Gifsy-1(30.09%,1.0E-06）
EEX16027	2575253	2575372	Hypothetical_protein	FAM010351
EEX15978	2575524	2575637	Hypothetical_protein	FAM010350
EEX14611	2575832	2576011	Hypothetical_protein	FAM010310
EEX13957	2576086	2576250	Putative_lipoprotein	FAM010294
EEX16280	2576367	2577605	Major_facilitator_family_transporter	FAM010359
EEX16279	2577829	2579268	Transposase,_IS4_family_protein	FAM003301			Staphylococcus phage phiPVL108(22.59%,4.0E-26）
EEX15657	2579545	2580351	Transcriptional_regulator,_AraC_family	FAM003302
EEX14278	2580419	2580820	Conserved_hypothetical_protein	FAM010300
EEX15065	2581277	2581390	Hypothetical_protein	FAM010325
EEX13713	2581384	2582817	Putative_tail_fiber_protein	FAM010287			Thiobacimonas phage vB_ThpM-P1(73.79%,0）
EEX14829	2582908	2583222	Conserved_hypothetical_protein	FAM010320			Thiobacimonas phage vB_ThpM-P1(77.39%,3.0E-56）
EEX14627	2583238	2583399	Hypothetical_protein	FAM010311
EEX13864	2584058	2584198	Hypothetical_protein	FAM010290
EEX15913	2586023	2586166	Virion_morphogenesis_protein	FAM010348			Thiobacimonas phage vB_ThpM-P1(77.27%,1.0E-18）
EEX15035	2586335	2586481	Hypothetical_protein	FAM010324			Thiobacimonas phage vB_ThpM-P1(72.92%,8.0E-17）
EEX13625	2586474	2587196	Conserved_hypothetical_protein	FAM010283			Thiobacimonas phage vB_ThpM-P1(77.16%,1.0E-100）
Roseobacter denitrificans OCh 114					2989	4
ABG30067	335490	336506	Mu-like prophage major head subunit gpT	FAM000012			Thiobacimonas phage vB_ThpM-P1(45.79%,2.0E-93）
ABG30068	336530	337429	Mu-like prophage I protein	FAM000014			Rhodobacter phage RC1(35.34%,1.0E-31）
ABG30069	337614	337979	Hypothetical_protein	FAM000045			Rhodobacter phage RC1(39.45%,7.0E-23）
ABG30070	337985	338479	Virion morphogenesis protein	FAM000009			Rhodobacter phage RC1(42.94%,5.0E-35）
Oceanibaculum indicum P24					37741	50
EKE78422	155539	156342	D12 class N6 adenine-specific DNA methyltransferase	FAM000086			Rhizobium phage RR1-B(58.17%,3.0E-99）
EKE78423	156987	157484	Hypothetical protein	FAM012033			Rhizobium phage RR1-A(37.12%,3.0E-13）
EKE78424	157494	159173	Hypothetical protein	FAM012034
EKE78425	159177	160022	Hypothetical protein	FAM012035
EKE78426	160025	161626	Hypothetical protein	FAM002907
EKE78427	161623	166215	Hypothetical protein	FAM012036			Salmonella phage SETP13(35.33%,2.0E-38）
EKE78428	166614	166991	Hypothetical protein	FAM012037			Synechococcus phage S-CBS1(32.08%,8.0E-11）
EKE78429	167004	167936	Hypothetical protein	FAM000036			Citromicrobium phage vB_CibM-P1(43.09%,4.0E-78）
EKE78430	167943	168167	Hypothetical protein	FAM012038
EKE78431	168169	168630	Hypothetical protein	FAM000038			Rhodobacter phage RC1(30.94%,1.0E-11）
EKE78432	168627	169115	Virion morphogenesis protein	FAM000009			Pelagibaca phage vB_PeaM-P1(50.4%,1.0E-31）
EKE78433	169115	169588	Mu-like prophage FluMu protein gp36	FAM000010			Thiobacimonas phage vB_ThpM-P1(37.23%,1.0E-19）
EKE78434	169611	170069	Hypothetical protein	FAM012039
EKE78435	170080	171015	Major capsid protein	FAM000869			Rhizobium phage RR1-B(45.45%,1.0E-94）
EKE78436	171028	171444	Lipoprotein	FAM000521
EKE78437	171454	172620	Protease	FAM000210			Burkholderia phage phiE255(40.15%,9.0E-80）
EKE78438	173100	174332	Mu-like prophage FluMu F protein	FAM000047			Rhizobium phage RR1-B(36.08%,4.0E-65）
EKE78439	174332	175852	Mu-like prophage portal protein	FAM000186			Rhodobacter phage RcapMu(49.55%,2.0E-101）
EKE78440	175852	177381	Mu-like prophage FluMu protein gp28	FAM000017			Burkholderia phage BcepMu(58.15%,3.0E-172）
EKE78441	177378	177914	Mu-like prophage FluMu protein gp27	FAM000075			Vibrio phage martha 12B12(27.51%,3.0E-09）
EKE78442	177917	178216	Mu-like prophage FluMu protein gp26	FAM000021			Vibrio phage martha 12B12(52.08%,1.0E-27）
EKE78443	178213	178566	Hypothetical protein	FAM012040			Enterobacteria phage Mu(30%,6.0E-04）
EKE78444	178563	178769	TraR/DksA family transcriptional regulator	FAM000072			Pseudomonas phage phiCTX(46.97%,8.0E-09）
EKE78445	178762	178989	Hypothetical protein	FAM000849
EKE78446	178986	179678	Hypothetical protein	FAM012041
EKE78447	179690	180175	Hypothetical protein	FAM012042			Alteromonas phage vB_AmaP_AD45-P1(37.5%,5.0E-24）
EKE78448	180310	180726	Hypothetical protein	FAM012043			Rhodobacter phage RcapMu(34.43%,3.0E-09）
EKE78449	180719	181432	Mu-like prophage transcriptional regulator	FAM000023			Burkholderia phage phiE255(40.88%,1.0E-21）
EKE78450	181429	181728	Hypothetical protein	FAM012044
EKE78451	182036	182335	Hypothetical protein	FAM012045
EKE78452	182346	182624	Hypothetical protein	FAM012046
EKE78453	182617	183234	Hypothetical protein	FAM012047
EKE78454	183236	183508	Hypothetical protein	FAM012048			Mycobacterium phage Barnyard(43.48%,8.0E-06）
EKE78455	183505	184017	Hypothetical protein	FAM000962
EKE78456	184014	184283	Hypothetical protein	FAM012049
EKE78457	184283	184516	Hypothetical protein	FAM012050
EKE78458	184737	184979	Hypothetical protein	FAM012051
EKE78459	184976	185272	Hypothetical protein	FAM000486			Azospirillum phage Cd(61.73%,2.0E-31）
EKE78460	185272	185811	Hypothetical protein	FAM000523
EKE78461	185951	186289	Chromosomal replication initiation protein	FAM012052			Citromicrobium phage vB_CibM-P1(26.97%,6.0E-04）
EKE78462	186286	186618	Hypothetical protein	FAM012053
EKE78463	186651	187082	Hypothetical protein	FAM012054
EKE78464	187072	187464	Transcriptional regulator	FAM000029			Thiobacimonas phage vB_ThpM-P1(42.74%,6.0E-26）
EKE78465	187461	188015	Hypothetical protein	FAM012055			Rhodobacter phage RcapMu(28.92%,5.0E-11）
EKE78466	188015	188737	Transposase B	FAM000270			Rhizobium phage RR1-B(34.84%,1.0E-39）
EKE78467	188757	190856	Transposase A	FAM012056			Rhodobacter phage RC1(36.7%,4.0E-89）
EKE78468	191033	191479	Phage-related DNA transposition protein B	FAM000759			Rhizobium phage RR1-B(34.81%,3.0E-22）
EKE78469	191657	191974	Hypothetical protein	FAM012057
EKE78470	192092	192415	Ner-like DNA-binding protein	FAM003796			Pseudomonas phage D3112(44.12%,6.0E-13）
EKE78471	192807	193280	Phage repressor	FAM000058			Aeromonas phage phiO18P(41.61%,1.0E-27）
Acetobacter aceti 1023					38753	47
KDE20647	53093	53647	Mu-like prophage FluMu protein gp48	FAM000122			Vibrio phage martha 12B12(28.32%,9.0E-10）
KDE20648	53644	54717	Hypothetical protein	FAM003380			Enterobacteria phage SfV(32.3%,5.0E-36）
KDE20649	54717	55169	Hypothetical protein	FAM003532			Enterobacteria phage Mu(38.14%,1.0E-05）
KDE20650	55250	55825	Hypothetical protein	FAM003381			Haemophilus phage SuMu(30.85%,1.0E-09）
KDE20651	55822	57183	Hypothetical protein	FAM000755			Vibrio phage martha 12B12(25.68%,8.0E-27）
KDE20652	57180	58592	Hypothetical protein	FAM000756			Enterobacteria phage phiP27(33.9%,3.0E-12）
KDE20653	58589	60712	Hypothetical protein	FAM003382			Rhizobium phage RR1-A(25.26%,2.0E-15）
KDE20654	60831	61196	Hypothetical protein	FAM004702
KDE20655	61193	61552	Hypothetical protein	FAM000758
KDE20656	61555	63042	Mu-like prophage FluMu tail sheath protein	FAM000113			Escherichia phage D108(30.18%,2.0E-50）
KDE20657	63039	63248	Hypothetical protein	FAM003534
KDE20658	63245	63874	Hypothetical protein	FAM003535
KDE20659	63868	64290	Mu-like prophage FluMu protein gp36	FAM000010			Rhodobacter phage RC1(31.15%,1.0E-13）
KDE20660	64290	64685	Hypothetical protein	FAM003383
KDE20661	64688	65638	Mu-like prophage major head subunit gpT	FAM000012			Pelagibaca phage vB_PeaM-P1(43.61%,9.0E-67）
KDE20662	65642	66088	Hypothetical protein	FAM000013
KDE20663	68407	68925	Virion morphogenesis protein	FAM000009			Pseudomonas phage B3(33.51%,7.0E-16）
KDE20664	69053	70246	Hypothetical protein	FAM003384			Rhizobium phage RR1-B(35.88%,8.0E-48）
KDE20665	70251	71966	Mu-like prophage portal protein	FAM000016			Rhodobacter phage RC1(34.21%,2.0E-104）
KDE20666	71969	72214	Hypothetical protein	FAM004693
KDE20667	72214	72456	Hypothetical protein	FAM004703
KDE20668	72453	74027	Mu-like prophage FluMu protein gp28	FAM000017			Burkholderia phage BcepMu(51.26%,4.0E-146）
KDE20669	74011	74604	Mu-like prophage FluMu protein gp27	FAM000075			Vibrio phage martha 12B12(27.86%,8.0E-09）
KDE20670	74607	74900	Mu-like prophage FluMu protein gp26	FAM000021
KDE20671	75058	75360	Hypothetical protein	FAM004704
KDE20672	75363	75797	Hypothetical protein	FAM003537
KDE20673	75870	76589	Hypothetical protein	FAM003538			Edwardsiella phage KF-1(34.59%,1.0E-17）
KDE20674	76650	77027	Hypothetical protein	FAM003385			Citromicrobium phage vB_CibM-P1(33.03%,2.0E-10）
KDE20675	77204	77500	Hypothetical protein	FAM004705
KDE20676	77493	77912	Mu-like prophage transcriptional regulator	FAM000023			Burkholderia phage BcepMu(34.62%,7.0E-17）
KDE20677	77909	78547	Hypothetical protein	FAM003386			Pelagibaca phage vB_PeaM-P1(28.09%,2.0E-17）
KDE20678	78559	78891	Hypothetical protein	FAM004706
KDE20679	78888	79121	Hypothetical protein	FAM004707
KDE20680	79121	79402	Hypothetical protein	FAM004708
KDE20681	79407	80357	Mu-like prophage FluMu transposase B	FAM000097			Enterobacteria phage Mu(37.37%,6.0E-54）
KDE20682	82458	82910	Phage-related DNA transposition protein B	FAM000759			Rhizobium phage RR1-B(27.94%,7.0E-14）
KDE20683	82907	83179	Hypothetical protein	FAM003387			Streptococcus phage PH15(27.87%,1.0E-07）
KDE20684	83176	83994	Chromosome partitioning protein parB	FAM000033			Rhizobium phage RR1-B(34.67%,9.0E-32）
KDE20685	83991	84296	DNA binding protein ner	FAM000096			Enterobacteria phage Mu(32.86%,7.0E-05）
KDE20686	84455	85270	Hypothetical protein	FAM003388			Pseudomonas phage DMS3(30.15%,1.0E-15）
KDE20687	85298	85867	Hypothetical protein	FAM014840
KDE20688	86430	88154	Hypothetical protein	FAM014841
KDE20689	88244	88777	Hypothetical protein	FAM014842
KDE20690	88797	89345	Hypothetical protein	FAM014843
KDE20691	89347	90192	Hypothetical protein	FAM014844
KDE20692	90192	90851	Hypothetical protein	FAM014845
KDE20693	91010	91846	Transcriptional regulator	FAM014846			Pseudomonas phage JBD24(27.92%,7.0E-10）
Acetobacter pomorum DM001 a					19091	19
EGE48712	396	788	Hypothetical_protein	FAM003385			Citromicrobium phage vB_CibM-P1(33.94%,6.0E-11）
EGE48713	1255	1953	Hypothetical_protein	FAM000100			Pseudomonas phage B3(30.51%,6.0E-20）
EGE48714	1946	2365	Mu-like prophage transcriptional regulator	FAM000023			Burkholderia phage BcepMu(35.11%,1.0E-17）
EGE48715	2377	3015	Hypothetical protein	FAM003386			Pelagibaca phage vB_PeaM-P1(28.09%,2.0E-17）
EGE48716	3860	4825	Mu-like prophage FluMu transposase B	FAM000097			Enterobacteria phage Mu(39.79%,8.0E-56）
EGE48717	4863	6848	Mu-like prophage FluMu transposase A	FAM000032			Citromicrobium phage vB_CibM-P1(43.09%,1.0E-154）
EGE48718	6848	7300	Phage-related DNA transposition protein B	FAM000759			Rhizobium phage RR1-B(30.88%,2.0E-16）
EGE48719	7297	7569	Hypothetical protein	FAM003387			Streptococcus phage PH15(26.39%,1.0E-05）
EGE48720	7566	8384	Chromosome partitioning protein parB	FAM000033			Rhizobium phage RR1-B(35.87%,6.0E-32）
EGE48721	8381	8782	DNA binding protein ner	FAM000096			Escherichia phage D108(39.68%,2.0E-07）
EGE48722	8841	9635	Phage Repressor	FAM003388			Pseudomonas phage DMS3(29.78%,5.0E-20）
EGE48723	9632	10732	Hypothetical protein	FAM003389
EGE48724	10972	11301	Hypothetical protein	FAM003390
EGE48725	11318	11776	Putative protein YwhH	FAM003391
EGE48726	11862	12776	Putative isomerase	FAM002408
EGE48727	12848	14218	Putative HTH-type transcriptional regulator	FAM003392
EGE48728	14612	15886	Shufflon-specific DNA recombinase	FAM003393			Pseudomonas phage vB_PaeS_PMG1(28.63%,3.0E-13）
EGE48729	16529	17461	Hypothetical_protein	FAM003394
EGE48730	18318	19487	Modification_methylase_HpaII	FAM001902			Burkholderia phage AH2(65.62%,0）
Acetobacter pomorum DM001 b					19831	16
EGE48659	94167	94736	Mu-like prophage FluMu protein gp48	FAM000122			Enterobacteria phage Mu(27.78%,2.0E-08）
EGE48660	94718	95839	Mu-like prophage FluMu protein	FAM003380			Enterobacteria phage SfV(31.84%,1.0E-35）
EGE48661	96328	96900	Mu-Like Prophage Protein	FAM003381			Haemophilus phage SuMu(30.85%,6.0E-09）
EGE48662	96897	98303	Tail Protein	FAM000755			Vibrio phage martha 12B12(26.17%,8.0E-27）
EGE48663	98255	99667	Mu-Like Prophage DNA Circulation Protein-Like Protein	FAM000756			Enterobacteria phage phiP27(33.9%,2.0E-12）
EGE48664	99664	101856	Phage Tail Tape Measure Core Region	FAM003382			Rhizobium phage RR1-A(24.91%,2.0E-12）
EGE48665	102337	102696	Hypothetical protein	FAM000758
EGE48666	102699	104186	Mu-like prophage FluMu tail sheath protein	FAM000113			Escherichia phage D108(30.99%,2.0E-50）
EGE48667	105012	105434	Mu-like prophage FluMu protein gp36	FAM000010			Rhodobacter phage RC1(29.51%,2.0E-12）
EGE48668	105434	105829	Hypothetical protein	FAM003383
EGE48669	105832	106782	Mu-like prophage major head subunit gpT	FAM000012			Pelagibaca phage vB_PeaM-P1(43.61%,8.0E-67）
EGE48670	107219	108211	Mu-like prophage I protein	FAM000014			Rhodobacter phage RC1(38.67%,2.0E-49）
EGE48671	108431	108949	Virion morphogenesis protein	FAM000009			Pseudomonas phage B3(32.24%,2.0E-13）
EGE48672	109079	110314	Mu-like prophage FluMu F protein	FAM003384			Pseudomonas phage B3(31.13%,6.0E-46）
EGE48673	110277	112016	Mu-like prophage portal protein	FAM000016			Rhodobacter phage RC1(34.51%,3.0E-105）
EGE48674	112478	113998	Mu-like prophage FluMu protein gp28	FAM000017			Burkholderia phage phiE255(52.32%,2.0E-143）
Acetobacter pomorum strain DmCS_004					41578	53
KGB22880	4339	5487	DNA-cytosine_methyltransferase	FAM001902			Burkholderia phage AH2(65.62%,0）
KGB22881	5484	6347	Hypothetical_protein	FAM001901			Burkholderia phage AH2(59.3%,2.0E-119）
KGB22882	6347	7276	Hypothetical_protein	FAM003394
KGB22883	7919	9097	Integrase	FAM003393			Pseudomonas phage D3(28.63%,2.0E-13）
KGB22884	9587	10957	Transcriptional_regulator,_GntR_family_domain	FAM003392
KGB22885	11029	11943	Phenazine_biosynthesis_protein_PhzF_like	FAM002408
KGB22886	12504	12833	Protein_of_unknown_function_DUF6,_transmembrane	FAM003390
KGB22887	13073	14173	Hypothetical_protein	FAM003389
KGB22888	14170	14964	Putative transcriptional regulator	FAM003388			Pseudomonas phage DMS3(29.78%,5.0E-20）
KGB22889	15119	15424	DNA binding protein ner	FAM000096			Escherichia phage D108(39.68%,1.0E-07）
KGB22890	15457	16239	Chromosome partitioning protein parB	FAM000033			Rhizobium phage RR1-B(35.91%,7.0E-32）
KGB22891	16236	16508	Hypothetical protein	FAM003387			Streptococcus phage PH15(26.39%,1.0E-05）
KGB22892	16505	16957	Phage-related DNA transposition protein B	FAM000759			Rhizobium phage RR1-B(30.88%,2.0E-16）
KGB22893	16957	18942	Mu-like prophage FluMu transposase A	FAM000032			Citromicrobium phage vB_CibM-P1(43.09%,1.0E-154）
KGB22894	18986	19945	Mu-like prophage FluMu transposase B	FAM000097			Enterobacteria phage Mu(39.79%,6.0E-56）
KGB22895	19950	20231	Hypothetical protein	FAM004708
KGB22896	20231	20473	Hypothetical protein	FAM004707
KGB22897	20461	20793	Hypothetical protein	FAM004706
KGB22898	20805	21428	Hypothetical protein	FAM003386			Pelagibaca phage vB_PeaM-P1(28.09%,2.0E-17）
KGB22899	21617	21859	Hypothetical protein	FAM015445			Burkholderia phage BcepMu(33.33%,6.0E-05）
KGB22900	21852	22550	Hypothetical protein	FAM000100			Pseudomonas phage B3(30.51%,6.0E-20）
KGB22901	22685	22855	Hypothetical protein	FAM015446
KGB22902	22852	23016	Hypothetical protein	FAM015447
KGB22903	23032	23409	Hypothetical protein	FAM003385			Citromicrobium phage vB_CibM-P1(33.94%,5.0E-11）
KGB22904	23470	24189	Secretion activator protein	FAM003538			Edwardsiella phage KF-1(33.08%,4.0E-16）
KGB22905	24262	24696	Hypothetical protein	FAM003537
KGB22906	24792	25001	Hypothetical protein	FAM004704
KGB22907	24998	25150	Hypothetical protein	FAM004757
KGB22908	25147	25452	Mu-like prophage FluMu protein gp26	FAM000021
KGB22909	25455	26048	Mu-like prophage FluMu protein gp27	FAM000075			Vibrio phage martha 12B12(27.86%,1.0E-08）
KGB22910	26032	27606	Mu-like prophage FluMu protein gp28	FAM000017			Burkholderia phage phiE255(51.05%,5.0E-145）
KGB22911	27603	27845	Hypothetical protein	FAM004703
KGB22912	27845	28090	Hypothetical protein	FAM004693
KGB22913	28092	29807	Mu-like prophage portal protein	FAM000016			Rhodobacter phage RC1(34.51%,2.0E-105）
KGB22914	29800	31005	Hypothetical protein	FAM003384			Pseudomonas phage B3(31.2%,4.0E-46）
KGB22915	31135	31653	Virion morphogenesis protein	FAM000009			Pseudomonas phage B3(32.24%,2.0E-13）
KGB22916	31873	32865	Mu-like prophage I protein	FAM000014			Rhodobacter phage RC1(38.67%,2.0E-49）
KGB22917	32852	33298	Hypothetical protein	FAM000013
KGB22918	33404	34252	Mu-like prophage major head subunit gpT	FAM000012			Pelagibaca phage vB_PeaM-P1(44.4%,2.0E-59）
KGB22919	34255	34650	Hypothetical protein	FAM003383
KGB22920	34650	35072	Mu-like prophage FluMu protein gp36	FAM000010			Rhodobacter phage RC1(29.51%,2.0E-12）
KGB22921	35066	35695	Hypothetical protein	FAM003535
KGB22922	35692	35901	Hypothetical protein	FAM003534
KGB22923	35898	37385	Mu-like prophage FluMu tail sheath protein	FAM000113			Escherichia phage D108(30.99%,2.0E-50）
KGB22924	37388	37747	Hypothetical protein	FAM000758
KGB22925	37900	38109	Hypothetical protein	FAM015448
KGB22926	38228	40420	Hypothetical protein	FAM003382			Rhizobium phage RR1-A(24.91%,2.0E-12）
KGB22927	40435	41829	Hypothetical protein	FAM000756			Enterobacteria phage phiP27(33.9%,3.0E-12）
KGB22928	41826	43187	Mu-like prophage tail protein gpP	FAM000755			Vibrio phage martha 12B12(25.68%,5.0E-27）
KGB22929	43184	43756	Hypothetical protein	FAM003381			Haemophilus phage SuMu(30.85%,6.0E-09）
KGB22930	43811	44293	Hypothetical protein	FAM003532			Enterobacteria phage Mu(35.92%,2.0E-05）
KGB22931	44347	45366	Phage FluMu protein gp47	FAM003380			Enterobacteria phage SfV(32.17%,3.0E-34）
KGB22932	45462	45917	Mu-like prophage FluMu protein gp48	FAM000122
Acetobacter tropicalis strain DmCS_006					32297	48
KGB24258	1211	1753	Mu-like prophage FluMu protein gp48	FAM000122			Enterobacteria phage phiP27(29.29%,2.0E-12）
KGB24259	1750	2823	Phage FluMu protein gp47	FAM003380			Enterobacteria phage SfV(32.11%,7.0E-33）
KGB24260	2820	3272	Hypothetical protein	FAM003532			Enterobacteria phage Mu(37.01%,8.0E-10）
KGB24261	3350	3940	Hypothetical protein	FAM003381			Shigella phage SfIV(27.46%,7.0E-08）
KGB24262	3937	5286	Putative tail protein	FAM000755			Escherichia phage D108(24.55%,1.0E-26）
KGB24263	5283	6707	Phage tail/DNA circulation protein	FAM000756			Salmonella phage ST64B(30.21%,2.0E-14）
KGB24264	6704	8881	Hypothetical protein	FAM003382			Rhizobium phage vB_RleM_PPF1(23.1%,1.0E-10）
KGB24265	8874	8996	Hypothetical protein	FAM015450
KGB24266	9020	9367	Hypothetical protein	FAM004702
KGB24267	9364	9726	Hypothetical protein	FAM000758
KGB24268	9728	11215	Mu-like prophage FluMu tail sheath protein	FAM000113			Escherichia phage D108(28.32%,7.0E-45）
KGB24269	11212	11418	Hypothetical protein	FAM015451
KGB24270	11415	12032	Hypothetical protein	FAM015452
KGB24271	12026	12448	Mu-like prophage FluMu protein gp36	FAM000010			Rhodobacter phage RC1(31.93%,2.0E-11）
KGB24272	12452	12925	Hypothetical protein	FAM003383
KGB24273	12930	13880	Mu-like prophage major head subunit gpT	FAM000012			Pelagibaca phage vB_PeaM-P1(36.33%,1.0E-59）
KGB24274	13888	14334	Hypothetical protein	FAM000013
KGB24275	14334	15350	Mu-like prophage I protein	FAM000014			Rhodobacter phage RC1(37.28%,2.0E-47）
KGB24276	15556	16092	Virion morphogenesis protein	FAM000009			Rhodobacter phage RcapMu(30.46%,7.0E-13）
KGB24277	16258	17460	Mu-like prophage Flumu F protein	FAM003384			Rhizobium phage RR1-B(43.98%,2.0E-56）
KGB24278	17450	19174	Mu-like prophage portal protein	FAM000016			Rhodobacter phage RC1(32.57%,4.0E-91）
KGB24279	19178	19432	Hypothetical protein	FAM004693
KGB24280	19432	19674	Hypothetical protein	FAM004703
KGB24281	19671	21254	Mu-like prophage FluMu protein gp28	FAM000017			Burkholderia phage BcepMu(51.92%,9.0E-147）
KGB24282	21251	21820	Mu-like prophage FluMu protein gp27	FAM000075			Citromicrobium phage vB_CibM-P1(26.62%,5.0E-06）
KGB24283	21824	22129	Mu-like prophage FluMu protein gp26	FAM000021
KGB24284	22126	22278	Hypothetical protein	FAM004757
KGB24285	22275	22574	Hypothetical protein	FAM004704
KGB24286	22579	22950	Hypothetical protein	FAM003537
KGB24287	23081	23755	Secretion activator protein	FAM003538			Edwardsiella phage KF-1(37.6%,3.0E-17）
KGB24288	23855	24232	Hypothetical protein	FAM003385			Citromicrobium phage vB_CibM-P1(32.26%,9.0E-08）
KGB24289	24389	24619	Hypothetical protein	FAM004705
KGB24290	24706	25404	Hypothetical protein	FAM000100			Pseudomonas phage B3(28.96%,8.0E-20）
KGB24291	25397	25834	Mu-like prophage transcriptional regulator	FAM000023			Burkholderia phage BcepMu(33.85%,3.0E-15）
KGB24292	25831	26139	Hypothetical protein	FAM004692
KGB24293	26136	26771	Hypothetical protein	FAM003386			Burkholderia phage KS10(26.06%,5.0E-17）
KGB24294	26781	27083	Hypothetical protein	FAM015453
KGB24295	27080	27388	Hypothetical protein	FAM015454
KGB24296	27385	27507	Hypothetical protein	FAM015455
KGB24297	27609	27896	Hypothetical protein	FAM004708
KGB24298	27896	28552	Hypothetical protein	FAM015456
KGB24299	28549	28752	Hypothetical protein	FAM003540
KGB24300	28759	29757	Mu-like prophage FluMu transposase B	FAM000097			Escherichia phage D108(32.12%,3.0E-42）
KGB24301	29783	31738	Mu-like prophage FluMu transposase A	FAM000032			Citromicrobium phage vB_CibM-P1(38.57%,2.0E-131）
KGB24302	31751	32203	Phage-related DNA transposition protein B	FAM000759			Rhizobium phage RR1-B(33.33%,1.0E-13）
KGB24303	32200	32481	Hypothetical protein	FAM003387
KGB24304	32478	33302	Chromosome (plasmid) partitioning protein ParB	FAM015457			Pelagibaca phage vB_PeaM-P1(35.4%,3.0E-22）
KGB24305	33299	33508	DNA binding protein ner	FAM000096
Acidovorax sp. KKS102					37072	48
AFU47311	3944075	3945688	Mu-like prophage portal protein	FAM000016			Pseudomonas phage MP29(44.59%,1.0E-139）
AFU47312	3945697	3947367	Mu-like prophage FluMu protein gp28	FAM000017			Citromicrobium phage vB_CibM-P1(46.37%,4.0E-136）
AFU47313	3947364	3947558	Hypothetical protein	FAM007319
AFU47314	3947555	3948103	Mu-like prophage FluMu protein gp27	FAM000075			Burkholderia phage BcepMu(35.11%,7.0E-26）
AFU47315	3948106	3948414	Mu-like prophage FluMu protein gp26	FAM000021			Pseudomonas phage B3(50.52%,2.0E-31）
AFU47316	3948414	3948758	Putative phage-like protein exported protein	FAM001697			Burkholderia phage BcepMu(36.54%,1.0E-14）
AFU47317	3948748	3949278	Hypothetical protein	FAM001698
AFU47318	3949275	3949817	Lysozyme	FAM000070			Pseudomonas phage Bf7(30.06%,4.0E-13）
AFU47319	3950260	3950907	Hypothetical protein	FAM007320
AFU47320	3951288	3951596	Hypothetical protein	FAM007321			Streptomyces phage phiC31(34.88%,7.0E-05）
AFU47321	3951601	3951957	Phage-related membrane protein	FAM007322			Cronobacter phage phiES15(61.76%,4.0E-07）
AFU47322	3952029	3952406	Hypothetical protein	FAM007323
AFU47323	3952415	3952837	XRE family transcriptional regulator	FAM000778			Burkholderia phage KS5(39.62%,6.0E-17）
AFU47324	3952955	3953194	Hypothetical protein	FAM000179			Burkholderia phage BcepMu(50%,7.0E-14）
AFU47325	3953258	3953491	Hypothetical protein	FAM001699			Burkholderia phage BcepMu(35.9%,1.0E-06）
AFU47326	3953606	3954079	Hypothetical protein	FAM000588			Burkholderia phage phiE255(46.5%,2.0E-45）
AFU47327	3954082	3954417	IclR family transcriptional regulator	FAM000178			Burkholderia phage BcepMu(31.03%,5.0E-10）
AFU47328	3954469	3955350	Hypothetical protein	FAM000808			Burkholderia phage BcepMu(39.02%,9.0E-49）
AFU47329	3955372	3957144	Tn552/IS1604 rve transposase	FAM000176			Burkholderia phage BcepMu(53.24%,0）
AFU47330	3957141	3958334	Hypothetical protein	FAM000175			Burkholderia phage phiE255(47.25%,1.0E-112）
AFU47331	3958338	3958520	Hypothetical protein	FAM007324
AFU47332	3958517	3958780	Hypothetical protein	FAM007325
AFU47333	3958777	3959379	Hypothetical protein	FAM001249			Burkholderia phage KS10(30.22%,1.0E-14）
AFU47334	3959376	3959774	Hypothetical protein	FAM001700
AFU47335	3960044	3960592	Hypothetical protein	FAM001247
AFU47336	3960592	3960810	Hypothetical protein	FAM001246
AFU47337	3960825	3961541	Hypothetical protein	FAM007326
AFU47338	3961763	3962653	Recombination associated protein	FAM001701			Iodobacteriophage phiPLPE(31.21%,1.0E-46）
AFU47339	3962774	3963028	Hypothetical protein	FAM001244
AFU47340	3963025	3963312	Hypothetical protein	FAM001702			Pseudomonas phage 201phi2-1(32.22%,1.0E-04）
AFU47341	3963309	3963749	Mu-like prophage transcriptional regulator	FAM000023			Escherichia phage D108(34.04%,5.0E-16）
AFU47342	3963742	3964164	Hypothetical protein	FAM007327
AFU47343	3964292	3965494	Mu-like prophage I protein	FAM000014			Pseudomonas phage PA1/KOR/2010(52.17%,3.0E-112）
AFU47344	3965534	3965944	Hypothetical protein	FAM000013			Citromicrobium phage vB_CibM-P1(55.64%,3.0E-40）
AFU47345	3965974	3966867	Mu-like prophage major head subunit gpT	FAM000012			Citromicrobium phage vB_CibM-P1(50.34%,1.0E-97）
AFU47346	3966904	3967215	Hypothetical protein	FAM001250
AFU47347	3967364	3967900	Mu-like prophage FluMu protein gp36	FAM000010			Pseudomonas phage B3(44.03%,6.0E-35）
AFU47348	3967907	3968335	Hypothetical protein	FAM001251			Shigella phage SfIV(29.67%,1.0E-04）
AFU47349	3968332	3968559	Hypothetical protein	FAM007328
AFU47350	3968556	3969500	Hypothetical protein	FAM000036			Rhodobacter phage RcapMu(36.39%,3.0E-51）
AFU47351	3969563	3969946	Hypothetical protein	FAM001252			Synechococcus phage S-CBS1(36.84%,1.0E-05）
AFU47352	3970036	3970314	Hypothetical protein	FAM001253
AFU47353	3970339	3976200	Phage tail tape measure protein	FAM007329			Pseudomonas phage MP48(31.09%,1.0E-46）
AFU47354	3976197	3977264	Hypothetical protein	FAM007330			Listonella phage phiHSIC(26.63%,9.0E-10）
AFU47355	3977330	3979435	Major tail fiber protein	FAM007331			Enterobacteria phage P1(59.02%,4.0E-34）
AFU47356	3979435	3980055	Hypothetical protein	FAM007332
AFU47357	3980199	3980435	Mu-like prophage protein Com	FAM000859			Burkholderia phage KS5(59.57%,2.0E-11）
AFU47358	3980344	3981147	D12 class n6 adenine-specific DNA methyltransferase	FAM000086			Burkholderia phage phi1026b(71.21%,9.0E-140）
Acinetobacter baumanii BIDMC 57					32627	44
KDM57153	34989	36260	Hypothetical_protein	FAM001290			Enterobacteria phage phiP27(41.43%,1.0E-08）
KDM57154	36257	36796	Hypothetical_protein	FAM001289			Escherichia phage D108(28.57%,2.0E-07）
KDM57155	36793	37839	Mu-like prophage FluMu protein gp47	FAM000121			Haemophilus phage SuMu(26.69%,4.0E-23）
KDM57156	37843	38205	Mu-like prophage FluMu protein gp46	FAM000120			Enterobacteria phage phiP27(37.84%,2.0E-07）
KDM57157	38213	38698	Mu-like prophage FluMu protein gp45	FAM000119			Haemophilus phage SuMu(39.13%,3.0E-16）
KDM57158	38695	39750	Hypothetical protein	FAM001288			Haemophilus phage SuMu(29.33%,3.0E-30）
KDM57159	39740	40915	Hypothetical protein	FAM000285			Salmonella phage ST64B(28.9%,3.0E-19）
KDM57160	40992	43139	Hypothetical protein	FAM001287			Haemophilus phage SuMu(28.42%,3.0E-30）
KDM57161	43143	43361	Hypothetical protein	FAM001286
KDM57162	43361	43702	Hypothetical protein	FAM001285
KDM57163	43714	44091	Hypothetical protein	FAM000282			Haemophilus phage SuMu(32.5%,1.0E-15）
KDM57164	44217	45026	Hypothetical protein	FAM001284			Haemophilus phage SuMu(31.9%,9.0E-22）
KDM57165	45023	45238	Hypothetical protein	FAM004595
KDM57166	45238	46587	Hypothetical protein	FAM004599			Aureococcus anophagefferens virus(31.32%,2.0E-24）
KDM57167	46606	48951	Hypothetical protein	FAM004602
KDM57168	48962	49309	Hypothetical protein	FAM001281			Haemophilus phage SuMu(40.23%,4.0E-11）
KDM57169	49309	49926	Hypothetical protein	FAM000280
KDM57170	49920	50348	Mu-like prophage FluMu protein gp36	FAM000010			Haemophilus phage SuMu(39.01%,2.0E-24）
KDM57171	50352	51260	Mu-like prophage major head subunit gpT	FAM000012			Pseudomonas phage MP29(57.95%,1.0E-113）
KDM57172	51257	51667	Hypothetical protein	FAM000013			Pseudomonas phage JBD5(48.44%,6.0E-31）
KDM57173	51664	52731	Mu-like prophage I protein	FAM000014			Pseudomonas phage JBD24(30.87%,3.0E-40）
KDM57174	52811	53287	Virion morphogenesis protein	FAM000009			Pseudomonas phage JBD5(38.41%,2.0E-20）
KDM57175	53284	54543	Mu-like prophage FluMu F protein	FAM000047			Pseudomonas phage JBD30(37.22%,4.0E-90）
KDM57176	54543	56156	Mu-like prophage portal protein	FAM000016			Pseudomonas phage D3112(40.35%,2.0E-128）
KDM57177	56326	57093	Hypothetical protein	FAM000086			Vibrio phage VP882(61.24%,3.0E-114）
KDM57178	57311	58387	Mu-like prophage FluMu protein gp28	FAM000017			Citromicrobium phage vB_CibM-P1(38.26%,6.0E-70）
KDM57179	58630	59526	Hypothetical protein	FAM003812			Burkholderia phage BcepMu(39.53%,4.0E-36）
KDM57180	59529	61274	Hypothetical protein	FAM000176			Pseudomonas phage B3(37.93%,6.0E-130）
KDM57181	61278	62465	Hypothetical protein	FAM000175			Burkholderia phage BcepMu(47.52%,2.0E-119）
KDM57182	62657	62875	Hypothetical protein	FAM000072			Psychrobacter phage Psymv2(39.44%,2.0E-10）
KDM57183	62872	63066	Hypothetical protein	FAM001277
KDM57184	63059	63283	Hypothetical protein	FAM004012
KDM57185	63273	63956	Hypothetical protein	FAM001276			Burkholderia phage KS10(34.88%,2.0E-12）
KDM57186	63949	64563	Protein of unknown function DUF3164	FAM000027			Burkholderia phage BcepMu(50%,2.0E-71）
KDM57187	64574	64753	Hypothetical protein	FAM001275
KDM57188	64746	65021	DNA-binding protein HU-beta	FAM000026			Bacillus phage 0305phi8-36(61.8%,4.0E-33）
KDM57189	65014	65298	Hypothetical protein	FAM001274			Pseudomonas phage PaP2(43.62%,9.0E-21）
KDM57190	65310	65489	Hypothetical protein	FAM003810
KDM57191	65501	65710	Hypothetical protein	FAM004037
KDM57192	65783	66100	Hypothetical protein	FAM004038
KDM57193	66162	66386	Hypothetical protein	FAM001273
KDM57194	66388	66600	Hypothetical protein	FAM014926
KDM57195	66610	67047	Mu-like prophage transcriptional regulator	FAM000023			Burkholderia phage BcepMu(41.35%,4.0E-29）
KDM57196	67167	67616	Hypothetical_protein	FAM001271			Rhizobium phage RR1-B(27.2%,8.0E-09）
Acinetobacter baumannii 1264765 a					25457	29
KCX17806	313841	315379	Putative phage tail fiber adhesin Gp38	FAM002227			Shigella phage SfII(38.46%,1.0E-05）
KCX17839	315376	315915	Hypothetical protein	FAM001289			Enterobacteria phage SfV(26.67%,9.0E-06）
KCX17913	315912	316958	Mu-like prophage FluMu protein gp47	FAM000121			Haemophilus phage SuMu(28.77%,5.0E-29）
KCX17896	316960	317322	Mu-like prophage FluMu protein gp46	FAM000120			Haemophilus phage SuMu(38.1%,7.0E-08）
KCX17909	317325	317804	Mu-like prophage FluMu protein gp45	FAM000119			Haemophilus phage SuMu(40.18%,9.0E-19）
KCX18050	317801	318856	Putative bacteriophage tail protein	FAM001288			Haemophilus phage SuMu(29.03%,8.0E-32）
KCX17927	318846	319943	DNA circulation family protein	FAM000285			Salmonella phage ST64B(29.32%,2.0E-10）
KCX18031	320090	322210	Phage-related minor tail family protein	FAM001287			Haemophilus phage SuMu(31.37%,7.0E-48）
KCX17797	322214	322411	Hypothetical protein	FAM001286
KCX17862	322441	322752	Hypothetical protein	FAM001285
KCX17885	322760	323137	Hypothetical protein	FAM000282			Haemophilus phage SuMu(30.83%,2.0E-13）
KCX17943	323256	324065	Phage tail sheath family protein	FAM001284			Haemophilus phage SuMu(32.24%,2.0E-24）
KCX18062	324081	327398	Hypothetical protein	FAM014750
KCX17989	327402	327752	Phage tail sheath family protein	FAM001281			Haemophilus phage SuMu(36.78%,1.0E-07）
KCX17787	327756	328367	Hypothetical protein	FAM000280			Haemophilus phage SuMu(30.66%,4.0E-08）
KCX17917	328361	328789	Mu-like prophage FluMu protein gp36	FAM000010			Haemophilus phage SuMu(39.72%,3.0E-25）
KCX17897	328793	329701	Mu-like prophage major head subunit gpT	FAM000012			Pseudomonas phage MP29(57.95%,3.0E-113）
KCX17904	329698	330108	Hypothetical protein	FAM000013			Pseudomonas phage JBD5(48.44%,2.0E-30）
KCX18035	330111	331187	Mu-like prophage I protein	FAM000014			Pseudomonas phage JBD30(32.32%,3.0E-48）
KCX17799	331267	331743	Virion morphogenesis protein	FAM000009			Pseudomonas phage JBD5(37.75%,8.0E-21）
KCX17959	331740	332999	Mu-like prophage FluMu F protein	FAM000047			Pseudomonas phage JBD30(36.86%,3.0E-91）
KCX17892	332999	334612	Mu-like prophage portal protein	FAM000016			Enterobacteria phage Mu(43.31%,2.0E-132）
KCX17864	334782	335549	DNA adenine methylase family protein	FAM000086			Vibrio phage VP882(62.02%,2.0E-115）
KCX17795	335732	336526	Hypothetical protein	FAM001280
KCX17905	336510	337688	Mu-like prophage FluMu protein gp28	FAM000017			Citromicrobium phage vB_CibM-P1(40.79%,1.0E-87）
KCX18055	337925	338092	Hypothetical protein	FAM014748
KCX17893	338086	338292	Putative membrane protein	FAM001273
KCX17910	338292	338729	Mu-like prophage transcriptional regulator	FAM000023			Burkholderia phage BcepMu(42.86%,5.0E-30）
KCX17792	338849	339298	CENP-B_N-terminal_DNA-binding_domain_protein	FAM001271			Rhizobium phage RR1-B(26.83%,1.0E-08）
Acinetobacter baumannii 1264765 b					32081	46
KCX14507	2916	3401	Mu-like prophage FluMu protein gp45	FAM000119			Haemophilus phage SuMu(39.13%,1.0E-15）
KCX14481	3398	4453	Hypothetical protein	FAM001288			Haemophilus phage SuMu(28.45%,7.0E-30）
KCX14508	4443	5618	DNA circulation family protein	FAM000285			Salmonella phage ST64B(27.98%,2.0E-17）
KCX14521	5698	7785	Hypothetical protein	FAM001287			Haemophilus phage SuMu(25.24%,1.0E-21）
KCX14491	7789	8004	Hypothetical protein	FAM001286
KCX14512	8004	8339	Hypothetical protein	FAM001285
KCX14463	8351	8728	Hypothetical protein	FAM000282			Haemophilus phage SuMu(28.33%,4.0E-11）
KCX14518	8855	9664	Phage tail sheath family protein	FAM001284			Haemophilus phage SuMu(32.22%,1.0E-22）
KCX14516	9681	12881	Hypothetical protein	FAM003823
KCX14532	12893	13240	Phage tail sheath family protein	FAM001281			Haemophilus phage SuMu(37.93%,4.0E-09）
KCX14502	13242	13850	Hypothetical protein	FAM000280
KCX14477	13847	14278	Mu-like prophage FluMu protein gp36	FAM000010			Haemophilus phage SuMu(35.21%,1.0E-21）
KCX14519	14290	15222	Mu-like prophage major head subunit gpT	FAM000012			Pseudomonas phage JBD5(48.06%,8.0E-97）
KCX14538	15226	15645	Hypothetical protein	FAM000013			Pseudomonas phage JBD5(33.09%,3.0E-10）
KCX14467	15642	16730	Mu-like prophage I protein	FAM000014			Pseudomonas phage JBD30(32.34%,5.0E-38）
KCX14466	16820	17356	Virion morphogenesis protein	FAM000009			Burkholderia phage BcepMu(30.65%,9.0E-17）
KCX14515	17353	18603	Mu-like prophage FluMu F protein	FAM000047			Pseudomonas phage JBD30(38.05%,2.0E-91）
KCX14499	18603	20186	Mu-like prophage portal protein	FAM000016			Enterobacteria phage Mu(40.66%,1.0E-121）
KCX14541	20417	22057	Mu-like prophage FluMu protein gp28	FAM000017			Citromicrobium phage vB_CibM-P1(42.29%,1.0E-132）
KCX14517	22054	22623	Mu-like prophage FluMu protein gp27	FAM000075			Pseudomonas phage B3(29.08%,4.0E-11）
KCX14506	22639	22932	Mu-like prophage FluMu protein gp26	FAM000021			Vibrio phage martha 12B12(51.55%,9.0E-26）
KCX14490	22935	23237	Hypothetical protein	FAM000803
KCX14473	23237	23584	Hypothetical protein	FAM001279
KCX14470	23581	24081	Glycosyl hydrolase 108 family protein	FAM000104			Bordetella phage BIP-1(51.55%,4.0E-55）
KCX14552	24166	24717	Putative lipoprotein	FAM014745
KCX14526	24719	25384	Helix-turn-helix family protein	FAM000058			Pseudomonas phage JBD24(37.74%,2.0E-27）
KCX14505	25486	25698	Hypothetical protein	FAM000179			Pseudomonas phage B3(53.85%,3.0E-19）
KCX14489	25757	25903	Hypothetical protein	FAM003806
KCX14549	25903	26199	Iron dependent repressor, N-terminal DNA binding domain protein	FAM000178			Pseudomonas phage B3(44.57%,2.0E-22）
KCX14529	26204	27091	Hypothetical protein	FAM003812			Burkholderia phage BcepMu(42.38%,8.0E-36）
KCX14504	27094	28839	Integrase core domain protein	FAM000176			Pseudomonas phage B3(38.14%,7.0E-130）
KCX14525	28843	30030	AAA domain protein	FAM000175			Burkholderia phage BcepMu(46.12%,1.0E-114）
KCX14524	30125	30343	Prokaryotic dksA/traR C4-type zinc finger family protein	FAM000072			Vibrio phage VHML(39.71%,1.0E-11）
KCX14545	30340	30570	Hypothetical protein	FAM003813
KCX14523	30560	31243	Hypothetical protein	FAM001276			Burkholderia phage KS10(37.5%,4.0E-16）
KCX14503	31236	31850	Protein of unknown function DUF3164	FAM000027			Burkholderia phage BcepMu(49.5%,1.0E-69）
KCX14520	31862	32041	Hypothetical protein	FAM001275
KCX14488	32034	32309	DNA-binding protein HU-beta	FAM000026			Burkholderia phage phiE255(64.04%,1.0E-31）
KCX14493	32302	32628	Putative p26 protein	FAM001274			Vibrio phage VP882(61.21%,2.0E-38）
KCX14465	32641	32820	Hypothetical protein	FAM003810
KCX14494	32844	32960	Hypothetical protein	FAM003801
KCX14533	32960	33673	Hypothetical protein	FAM000100			Pseudomonas phage B3(32.46%,2.0E-26）
KCX14471	33670	33894	Putative membrane protein	FAM001273
KCX14475	33896	34108	Hypothetical protein	FAM001272
KCX14543	34095	34541	Mu-like prophage transcriptional regulator	FAM000023			Burkholderia phage BcepMu(42.11%,2.0E-28）
KCX14482	34551	34997	CENP-B_N-terminal_DNA-binding_domain_protein	FAM001271			Rhizobium phage RR1-B(25.98%,1.0E-06）
Acinetobacter baumannii 1437282					33135	47
EXB25956	169349	170395	Mu-like prophage FluMu protein gp47	FAM000121			Haemophilus phage SuMu(30%,7.0E-27）
EXB26007	170397	170759	Mu-like prophage FluMu protein gp46	FAM000120			Haemophilus phage SuMu(34.38%,3.0E-09）
EXB25914	170763	171245	Mu-like prophage FluMu protein gp45	FAM000119			Haemophilus phage SuMu(42.11%,7.0E-13）
EXB25920	171242	172336	Putative bacteriophage tail protein	FAM001288			Haemophilus phage SuMu(30%,2.0E-34）
EXB25931	172326	173510	DNA circulation family protein	FAM000285			Haemophilus phage SuMu(35.11%,2.0E-15）
EXB25887	173585	175762	Phage-related minor tail family protein	FAM001287			Haemophilus phage SuMu(30.51%,2.0E-58）
EXB26052	175982	176308	Hypothetical protein	FAM001285
EXB25888	176821	177630	Phage tail sheath family protein	FAM001284			Haemophilus phage SuMu(29.63%,1.0E-19）
EXB26103	177649	178401	Hypothetical protein	FAM014407
EXB26004	178371	178661	Phage sheath domain protein	FAM001281
EXB26075	178665	179276	Hypothetical protein	FAM000280			Haemophilus phage SuMu(28.95%,2.0E-10）
EXB25916	179270	179701	Mu-like prophage FluMu protein gp36	FAM000010			Haemophilus phage SuMu(44.12%,7.0E-18）
EXB25972	179716	180642	Mu-like prophage major head subunit gpT	FAM000012			Pseudomonas phage MP29(49%,6.0E-90）
EXB25930	180642	181064	Hypothetical protein	FAM000013			Thiobacimonas phage vB_ThpM-P1(34.53%,2.0E-12）
EXB26107	181064	182077	Mu-like prophage I protein	FAM000014			Pseudomonas phage JBD30(34.21%,8.0E-47）
EXB25983	182202	182696	Virion morphogenesis protein	FAM000009			Burkholderia phage BcepMu(33.33%,6.0E-18）
EXB25942	182786	184129	Mu-like prophage FluMu F protein	FAM000047			Pseudomonas phage MP48(35.33%,2.0E-78）
EXB25892	184122	185714	Mu-like prophage portal protein	FAM000016			Pseudomonas phage D3112(40.23%,1.0E-125）
EXB26106	185928	186695	D12 class N6 adenine-specific DNA methyltransferase family protein	FAM000086			Vibrio phage VP882(57.81%,5.0E-106）
EXB26079	186995	187693	Hypothetical protein	FAM014405
EXB25904	187671	189311	Mu-like prophage FluMu protein gp28	FAM000017			Citromicrobium phage vB_CibM-P1(44.14%,8.0E-139）
EXB25984	189311	189877	Mu-like prophage FluMu protein gp27	FAM000075			Pseudomonas phage B3(28.06%,2.0E-09）
EXB26078	189886	190179	Mu-like prophage FluMu protein gp26	FAM000021			Vibrio phage martha 12B12(43.43%,1.0E-19）
EXB25993	190185	190490	Hypothetical protein	FAM000803
EXB26085	190490	191095	Hypothetical protein	FAM001279
EXB25903	191100	191546	L-alanyl-D-glutamate peptidase	FAM003418			Shewanella sp. phage 3/49(41.96%,3.0E-34）
EXB26105	191627	192268	Hypothetical protein	FAM001278
EXB26069	192235	192894	Helix-turn-helix family protein	FAM000058			Pseudomonas phage JBD30(33.17%,6.0E-28）
EXB26072	192996	193211	Hypothetical protein	FAM000179			Pseudomonas phage B3(54.39%,2.0E-13）
EXB25957	193267	193413	Hypothetical protein	FAM003806
EXB25943	193400	193717	IclR helix-turn-helix domain protein	FAM000178			Pseudomonas phage B3(44.57%,5.0E-20）
EXB25974	193717	194661	Hypothetical protein	FAM000177
EXB25935	194664	196406	Integrase core domain protein	FAM000176			Pseudomonas phage B3(37.04%,4.0E-125）
EXB25987	196409	197605	AAA domain protein	FAM000175			Burkholderia phage phiE255(47.51%,8.0E-118）
EXB26048	197608	197805	Putative membrane protein	FAM014400
EXB25961	197809	198021	Prokaryotic dksA/traR C4-type zinc finger family protein	FAM000072			Enterobacteria phage PsP3(43.06%,1.0E-10）
EXB25896	198026	198412	Hypothetical protein	FAM004046
EXB26035	198589	198765	Hypothetical protein	FAM014397
EXB25890	198776	199396	Protein of unknown function DUF3164	FAM000027			Burkholderia phage phiE255(46.46%,4.0E-65）
EXB26031	199406	199579	Hypothetical protein	FAM001275
EXB26029	199572	199844	DNA-binding protein HU-beta	FAM000026			Burkholderia phage BcepMu(62.92%,3.0E-32）
EXB26050	199917	200045	Hypothetical protein	FAM014402
EXB25985	200044	200364	Hypothetical protein	FAM004009			Pseudomonas phage SPM-1(29.41%,5.0E-07）
EXB26057	200423	201151	Hypothetical protein	FAM000100			Pseudomonas phage JBD24(36.91%,4.0E-33）
EXB26068	201148	201375	Putative membrane protein	FAM001273
EXB26104	201575	202018	Mu-like prophage transcriptional regulator	FAM000023			Burkholderia phage phiE255(47.37%,2.0E-33）
EXB26026	202032	202484	Mor transcription activator family protein	FAM001271			Burkholderia phage KS10(25.23%,9.0E-05）
Acinetobacter baumannii 1656-2					36090	49
ADX02989	1467532	1467975	Mu-like prophage transcriptional regulator	FAM000023			Burkholderia phage BcepMu(43.61%,3.0E-29）
ADX02990	1467979	1468122	Putative uncharacterized protein	FAM001272
ADX02991	1468187	1468390	Putative uncharacterized protein	FAM001273
ADX02992	1468384	1469109	Putative uncharacterized protein	FAM000100			Pseudomonas phage JBD24(36.8%,2.0E-28）
ADX02993	1469247	1469573	P26 protein	FAM001274			Vibrio phage VP882(59.32%,9.0E-38）
ADX02994	1469566	1469850	DNA-binding protein HU-beta	FAM000026			Bacillus phage 0305phi8-36(58.82%,3.0E-25）
ADX02995	1469843	1470019	Hypothetical protein	FAM001275
ADX02996	1470031	1470645	Protein of unknown function DUF3164	FAM000027			Burkholderia phage BcepMu(50.75%,1.0E-70）
ADX02997	1470642	1471250	Putative uncharacterized protein	FAM001276			Burkholderia phage KS10(37.21%,4.0E-14）
ADX02998	1471336	1471560	Hypothetical protein	FAM001277
ADX02999	1471557	1471775	Putative phage TraR/DksA family protein	FAM000072			Psychrobacter phage Psymv2(45.45%,1.0E-11）
ADX03000	1471867	1473054	Gp08	FAM000175			Burkholderia phage phiE255(49.76%,2.0E-125）
ADX03001	1473058	1474800	Putative uncharacterized protein	FAM000176			Pseudomonas phage B3(36.73%,6.0E-125）
ADX03002	1474803	1475759	Putative uncharacterized protein	FAM000177
ADX03003	1475762	1476079	Putative phage-related DNA-binding rotein	FAM000178			Pseudomonas phage B3(46.81%,3.0E-22）
ADX03004	1476264	1476470	Putative transcriptional regulator	FAM000179			Pseudomonas phage B3(52.54%,2.0E-16）
ADX03005	1476554	1477228	Putative phage repressor	FAM000058			Pseudomonas phage MP29(31.63%,2.0E-25）
ADX03006	1477230	1477802	Hypothetical protein	FAM001278
ADX03007	1477885	1478385	Putative uncharacterized protein	FAM000104			Bordetella phage BIP-1(49.69%,1.0E-51）
ADX03008	1478382	1478759	Hypothetical protein	FAM001279
ADX03009	1478756	1479100	Putative uncharacterized protein	FAM000185			Pseudomonas phage B3(36.67%,1.0E-20）
ADX03010	1479097	1479408	Mu-like prophage FluMu protein gp26	FAM000021			Pseudomonas phage B3(51.96%,3.0E-33）
ADX03011	1479417	1479965	Mu-like prophage FluMu protein gp27	FAM000075			Burkholderia phage phiE255(50.56%,6.0E-58）
ADX03012	1479962	1481524	Mu-like prophage FluMu protein gp28	FAM000017			Burkholderia phage phiE255(51.31%,1.0E-155）
ADX03013	1481521	1482309	Putative uncharacterized protein	FAM001280
ADX03014	1482493	1483260	Prophage PSPPH02, putative adenine modification methytransferase	FAM000086			Vibrio phage VP882(60.94%,5.0E-116）
ADX03015	1483473	1485053	Mu-like prophage portal protein	FAM000016			Pseudomonas phage D3112(43.14%,2.0E-137）
ADX03016	1485053	1486369	Mu-like prophage FluMu F protein	FAM000047			Pseudomonas phage JBD30(37.78%,2.0E-95）
ADX03017	1486464	1486961	Virion morphogenesis protein	FAM000009			Haemophilus phage SuMu(31.48%,3.0E-15）
ADX03018	1487051	1488151	Mu-like prophage I protein	FAM000014			Pseudomonas phage JBD30(30.36%,2.0E-35）
ADX03019	1488148	1488570	Hypothetical protein	FAM000013			Pseudomonas phage JBD5(36.69%,3.0E-16）
ADX03020	1488552	1489502	Mu-like prophage major head subunit gpT	FAM000012			Pseudomonas phage JBD5(47.42%,2.0E-95）
ADX03021	1489514	1489942	Mu-like prophage FluMu protein gp36	FAM000010			Haemophilus phage SuMu(35.21%,9.0E-20）
ADX03022	1489939	1490553	Putative uncharacterized protein	FAM000280			Haemophilus phage SuMu(28.93%,4.0E-07）
ADX03023	1490553	1490900	Phage sheath protein	FAM001281			Haemophilus phage SuMu(39.08%,2.0E-09）
ADX03024	1490912	1492933	Putative uncharacterized protein precursor	FAM001282			Vibrio phage VvAW1(31.97%,5.0E-53）
ADX03025	1492944	1493621	Hypothetical protein	FAM001283
ADX03026	1493633	1494442	Putative phage sheath protein	FAM001284			Haemophilus phage SuMu(28.57%,1.0E-19）
ADX03027	1494568	1494945	Putative uncharacterized protein	FAM000282			Haemophilus phage SuMu(29.84%,5.0E-10）
ADX03028	1494955	1495296	Hypothetical protein	FAM001285
ADX03029	1495332	1495505	Hypothetical protein	FAM001286
ADX03030	1495539	1497626	Putative uncharacterized protein	FAM001287			Haemophilus phage SuMu(31.39%,2.0E-56）
ADX03031	1497702	1498877	Putative phage virion	FAM000285			Salmonella phage ST64B(27.38%,3.0E-17）
ADX03032	1498867	1499922	Putative bacteriophage tail protein	FAM001288			Haemophilus phage SuMu(27.86%,2.0E-29）
ADX03033	1499922	1500401	Mu-like prophage FluMu protein gp45	FAM000119			Haemophilus phage SuMu(39.13%,6.0E-15）
ADX03034	1500409	1500771	Mu-like prophage FluMu protein gp46	FAM000120			Haemophilus phage SuMu(29.46%,2.0E-08）
ADX03035	1500775	1501821	Mu-like prophage FluMu protein gp47	FAM000121			Haemophilus phage SuMu(27.64%,1.0E-24）
ADX03036	1501818	1502354	Putative phage tail protein	FAM001289
ADX03037	1502351	1503622	Putative uncharacterized protein	FAM001290
Acinetobacter baumannii 216872					18591	23
EXH75132	9893	11164	Hypothetical_protein	FAM001290			Enterobacteria phage phiP27(41.43%,1.0E-08）
EXH75117	11161	11700	Hypothetical_protein	FAM001289			Escherichia phage D108(28.57%,2.0E-07）
EXH75128	11697	12743	Mu-like prophage FluMu protein gp47	FAM000121			Haemophilus phage SuMu(26.69%,4.0E-23）
EXH75121	12747	13109	Mu-like prophage FluMu protein gp46	FAM000120			Enterobacteria phage phiP27(37.84%,2.0E-07）
EXH75103	13117	13602	Mu-like prophage FluMu protein gp45	FAM000119			Haemophilus phage SuMu(39.13%,3.0E-16）
EXH75126	13599	14654	Hypothetical protein	FAM001288			Haemophilus phage SuMu(29.33%,3.0E-30）
EXH75146	14644	15819	DNA circulation family protein	FAM000285			Salmonella phage ST64B(28.9%,3.0E-19）
EXH75138	15896	18043	Phage-related minor tail family protein	FAM001287			Haemophilus phage SuMu(28.42%,3.0E-30）
EXH75109	18047	18265	Hypothetical protein	FAM001286
EXH75114	18265	18606	Hypothetical protein	FAM001285
EXH75131	18618	18995	Hypothetical protein	FAM000282			Haemophilus phage SuMu(32.5%,1.0E-15）
EXH75135	19121	19930	Phage tail sheath family protein	FAM001284			Haemophilus phage SuMu(31.9%,9.0E-22）
EXH75122	19927	20142	Hypothetical protein	FAM004595
EXH75134	20142	21491	Hypothetical protein	FAM004599			Aureococcus anophagefferens virus(31.32%,2.0E-24）
EXH75143	21510	23855	CotH family protein	FAM004602
EXH75130	23866	24213	Hypothetical protein	FAM001281			Haemophilus phage SuMu(40.23%,4.0E-11）
EXH75137	24213	24830	Hypothetical protein	FAM000280
EXH75110	24824	25252	Mu-like prophage FluMu protein gp36	FAM000010			Haemophilus phage SuMu(39.01%,2.0E-24）
EXH75139	25256	26164	Mu-like prophage major head subunit gpT	FAM000012			Pseudomonas phage MP29(57.95%,6.0E-113）
EXH75120	26161	26571	Hypothetical protein	FAM000013			Pseudomonas phage JBD5(48.44%,6.0E-31）
EXH75141	26568	27575	Mu-like prophage I protein	FAM000014			Pseudomonas phage JBD24(30.93%,1.0E-37）
EXH75098	27715	28191	Virion morphogenesis protein	FAM000009			Pseudomonas phage JBD5(38.41%,2.0E-20）
EXH75116	28188	28484	Hypothetical_protein	FAM014417			Pseudomonas phage JBD24(34.43%,1.0E-04）
Acinetobacter baumannii 233846					22619	27
KCY20090	55738	57009	Hypothetical_protein	FAM001290			Enterobacteria phage phiP27(42.65%,3.0E-08）
KCY20153	57006	57542	Hypothetical_protein	FAM001289
KCY20094	57539	58585	Mu-like prophage FluMu protein gp47	FAM000121			Haemophilus phage SuMu(26.69%,3.0E-22）
KCY20102	58589	58951	Mu-like prophage FluMu protein gp46	FAM000120			Enterobacteria phage phiP27(39.19%,2.0E-08）
KCY20144	58959	59441	Mu-like prophage FluMu protein gp45	FAM000119			Haemophilus phage SuMu(40.95%,2.0E-15）
KCY20142	59438	60493	Hypothetical protein	FAM001288			Haemophilus phage SuMu(28.45%,2.0E-31）
KCY20129	60483	61658	DNA circulation family protein	FAM000285			Haemophilus phage SuMu(21.62%,1.0E-19）
KCY20114	61738	63834	Phage-related minor tail family protein	FAM001287			Haemophilus phage SuMu(30.57%,2.0E-50）
KCY20146	63838	64071	Hypothetical protein	FAM001286
KCY20150	64101	64412	Hypothetical protein	FAM001285
KCY20105	64415	64792	Hypothetical protein	FAM000282			Haemophilus phage SuMu(29.17%,7.0E-12）
KCY20134	64921	65730	Phage tail sheath family protein	FAM001284			Haemophilus phage SuMu(32.64%,9.0E-22）
KCY20096	65727	65942	Hypothetical protein	FAM004595
KCY20077	65942	67294	Hypothetical protein	FAM004599			Aureococcus anophagefferens virus(32.69%,3.0E-26）
KCY20140	67313	69661	CotH family protein	FAM004602
KCY20098	69664	70017	Hypothetical protein	FAM001281			Haemophilus phage SuMu(39.08%,6.0E-10）
KCY20119	70017	70628	Hypothetical protein	FAM000280			Haemophilus phage SuMu(30.66%,9.0E-06）
KCY20125	70625	71059	Mu-like prophage FluMu protein gp36	FAM000010			Haemophilus phage SuMu(36.17%,1.0E-20）
KCY20097	71063	71971	Mu-like prophage major head subunit gpT	FAM000012			Pseudomonas phage MP29(55.96%,3.0E-116）
KCY20099	71968	72378	Hypothetical protein	FAM000013			Pseudomonas phage JBD5(48.53%,4.0E-31）
KCY20117	72381	73457	Mu-like prophage I protein	FAM000014			Pseudomonas phage JBD30(33.7%,2.0E-49）
KCY20095	73537	74013	Virion morphogenesis protein	FAM000009			Burkholderia phage BcepMu(31.95%,9.0E-19）
KCY20155	74010	75269	Mu-like prophage FluMu F protein	FAM000047			Pseudomonas phage JBD30(38.56%,1.0E-92）
KCY20138	75269	76888	Mu-like prophage portal protein	FAM000016			Pseudomonas phage D3112(41.1%,2.0E-121）
KCY20122	77111	77380	Hypothetical_protein	FAM014771
KCY20079	77358	77480	Hypothetical_protein	FAM014769
KCY20126	77617	78357	Integrase_core_domain_protein	FAM002246			Enterobacteria phage Sf6(31.12%,2.0E-26）
Acinetobacter baumannii 263903-2					16423	27
EXG31116	16559	17008	CENP-B_N-terminal_DNA-binding_domain_protein	FAM001271			Rhizobium phage RR1-B(27.64%,8.0E-09）
EXG31117	17129	17566	Mu-like prophage transcriptional regulator	FAM000023			Burkholderia phage BcepMu(42.86%,2.0E-30）
EXG31118	17553	17765	Hypothetical protein	FAM001272
EXG31119	17767	17991	Putative membrane protein	FAM001273
EXG31120	17988	18287	Hypothetical protein	FAM000324			Pseudomonas phage JBD5(39.78%,8.0E-18）
EXG31121	18580	18864	Hypothetical protein	FAM004583
EXG31122	18901	19080	Hypothetical protein	FAM003810
EXG31123	19080	19352	DNA-binding protein HU-beta	FAM000026			Bacillus phage 0305phi8-36(62.22%,5.0E-34）
EXG31124	19357	19524	Hypothetical protein	FAM001275
EXG31125	19547	20050	Bacteriophage Mu Gam like family protein	FAM000223			Enterobacteria phage Mu(26.24%,2.0E-06）
EXG31126	20050	20721	Hypothetical protein	FAM001276			Burkholderia phage KS10(34.88%,4.0E-12）
EXG31127	20722	20958	Hypothetical protein	FAM004036
EXG31128	20955	21173	Prokaryotic dksA/traR C4-type zinc finger family protein	FAM000072			Vibrio phage vB_VpaM_MAR(47.06%,2.0E-12）
EXG31129	21268	22044	AAA ATPase domain protein	FAM000175			Burkholderia phage BcepMu(58.08%,3.0E-97）
EXG31130	22017	22457	Hypothetical protein	FAM003809
EXG31131	22454	23083	Hypothetical protein	FAM004035
EXG31132	23162	23662	Glycosyl hydrolase 108 family protein	FAM000104			Bordetella phage BIP-1(54.32%,3.0E-59）
EXG31133	23659	24039	Hypothetical protein	FAM001279			Shigella phage pSb-1(38.36%,1.0E-05）
EXG31134	24032	24313	Hypothetical protein	FAM000803
EXG31135	24320	24613	Mu-like prophage FluMu protein gp26	FAM000021			Vibrio phage martha 12B12(44.44%,1.0E-19）
EXG31136	24621	25187	Mu-like prophage FluMu protein gp27	FAM000075			Pseudomonas phage B3(29.08%,2.0E-11）
EXG31137	25187	26824	Mu-like prophage FluMu protein gp28	FAM000017			Citromicrobium phage vB_CibM-P1(43%,8.0E-139）
EXG31138	26825	27556	Hypothetical protein	FAM001280
EXG31139	27833	29446	Mu-like prophage portal protein	FAM000016			Pseudomonas phage JD024(41.73%,8.0E-132）
EXG31140	29446	30705	Mu-like prophage FluMu F protein	FAM000047			Pseudomonas phage JBD30(36.86%,4.0E-92）
EXG31141	30702	31178	Virion morphogenesis protein	FAM000009			Pseudomonas phage JBD5(38.41%,3.0E-20）
EXG31142	31258	32982	Mu-like prophage I family protein	FAM014414			Pseudomonas phage PA1/KOR/2010(37.62%,3.0E-35）
Acinetobacter baumannii 479375					29297	42
EXD37896	346852	347214	Mu-like prophage FluMu protein gp46	FAM000120			Haemophilus phage SuMu(40.48%,5.0E-08）
EXD37897	347225	347701	Mu-like prophage FluMu protein gp45	FAM000119			Haemophilus phage SuMu(40.18%,8.0E-17）
EXD37898	347698	348801	Putative phage late control D protein	FAM001288			Haemophilus phage SuMu(30.37%,2.0E-31）
EXD37899	348791	350173	DNA circulation family protein	FAM000285			Haemophilus phage SuMu(22.54%,2.0E-18）
EXD37900	350244	352670	Phage-related minor tail family protein	FAM001287			Haemophilus phage SuMu(29.15%,5.0E-50）
EXD37901	352674	352883	Hypothetical protein	FAM001286
EXD37902	352889	353215	Hypothetical protein	FAM001285
EXD37903	353225	353599	Hypothetical protein	FAM000282			Haemophilus phage SuMu(33.87%,9.0E-14）
EXD37904	353693	353944	Hypothetical protein	FAM004069
EXD37905	353975	354244	Hypothetical protein	FAM004079
EXD37906	354270	355337	Phage tail sheath family protein	FAM001284			Haemophilus phage SuMu(31.58%,7.0E-22）
EXD37907	355334	355933	Hypothetical protein	FAM000280			Haemophilus phage SuMu(32.03%,1.0E-11）
EXD37908	355927	356355	Mu-like prophage FluMu protein gp36	FAM000010			Haemophilus phage SuMu(33.1%,4.0E-22）
EXD37909	356359	357291	Mu-like prophage major head subunit gpT	FAM000012			Pseudomonas phage JBD5(48.06%,3.0E-98）
EXD37910	357295	357720	Hypothetical protein	FAM000013			Pseudomonas phage JBD5(34.29%,5.0E-13）
EXD37911	357724	358809	Mu-like prophage I protein	FAM000014			Pseudomonas phage JBD30(35.93%,2.0E-46）
EXD37912	358995	359471	Virion morphogenesis protein	FAM000009			Burkholderia phage BcepMu(33.94%,9.0E-17）
EXD37913	359573	360895	Mu-like prophage FluMu F protein	FAM000047			Pseudomonas phage JBD30(35.2%,5.0E-90）
EXD37914	360895	362481	Mu-like prophage portal protein	FAM000016			Pseudomonas phage JD024(41.63%,2.0E-127）
EXD37915	362612	363187	Putative lipoprotein	FAM003799
EXD37916	363295	363969	Membrane domain protein	FAM004073
EXD37917	363972	365609	Mu-like prophage FluMu protein gp28	FAM000017			Citromicrobium phage vB_CibM-P1(43.34%,2.0E-133）
EXD37918	365612	366178	Mu-like prophage FluMu protein gp27	FAM000075			Pseudomonas phage B3(29.59%,2.0E-11）
EXD37919	366193	366486	Mu-like prophage FluMu protein gp26	FAM000021			Vibrio phage martha 12B12(47%,8.0E-21）
EXD37920	366493	366774	Hypothetical protein	FAM000803
EXD37921	366767	367303	Hypothetical protein	FAM001279
EXD37922	367306	367755	D-alanyl-D-alanine carboxypeptidase family protein	FAM003418			Shewanella sp. phage 3/49(40.97%,6.0E-32）
EXD37923	367883	368239	Mor transcription activator family protein	FAM002223			Rhodobacter phage RcapMu(28.45%,1.0E-07）
EXD37924	368274	368648	Mu-like prophage transcriptional regulator	FAM000023			Pseudomonas phage JBD5(43.4%,3.0E-21）
EXD37925	368708	369121	Hypothetical protein	FAM004055			Vibrio phage martha 12B12(31.97%,1.0E-07）
EXD37926	369187	369498	Hypothetical protein	FAM004038
EXD37927	369592	369864	DNA-binding protein HU-beta	FAM000026			Bacillus phage 0305phi8-36(57.3%,3.0E-29）
EXD37928	369885	370502	Protein of unknown function DUF3164	FAM000027			Burkholderia phage phiE255(56%,3.0E-75）
EXD37929	370505	370738	Prokaryotic dksA/traR C4-type zinc finger family protein	FAM000072			Pseudomonas phage D3(41.94%,1.0E-10）
EXD37930	370812	371156	Transcriptional regulator	FAM000029			Pseudomonas phage JBD88a(36.73%,4.0E-17）
EXD37931	371140	371358	Hypothetical protein	FAM004080
EXD37932	371351	372043	Hypothetical protein	FAM000030			Pelagibaca phage vB_PeaM-P1(32.28%,2.0E-23）
EXD37933	372046	372813	Mu-like prophage FluMu transposase B	FAM000031			Pseudomonas phage JBD30(49.58%,2.0E-75）
EXD37934	372870	374558	Transposase A	FAM000269			Pseudomonas phage JBD30(51.83%,4.0E-138）
EXD37935	374601	375032	Hypothetical protein	FAM004081
EXD37936	375032	375301	DNA binding protein ner	FAM000096			Rhodobacter phage RcapMu(34.38%,3.0E-07）
EXD37937	375502	376149	Cro/C1-type_HTH_DNA-binding_domain_protein	FAM002221			Clostridium phage phiSM101(31.15%,6.0E-06）
Acinetobacter baumannii 573719					34344	49
EXS24368	300261	301307	Mu-like prophage FluMu protein gp47	FAM000121			Haemophilus phage SuMu(28.3%,3.0E-27）
EXS24369	301309	301671	Mu-like prophage FluMu protein gp46	FAM000120			Haemophilus phage SuMu(38.1%,3.0E-08）
EXS24370	301674	302153	Mu-like prophage FluMu protein gp45	FAM000119			Haemophilus phage SuMu(40.18%,9.0E-19）
EXS24371	302150	303205	Putative bacteriophage tail protein	FAM001288			Haemophilus phage SuMu(28.45%,3.0E-31）
EXS24372	303195	304367	DNA circulation family protein	FAM000285			Haemophilus phage SuMu(35.16%,2.0E-18）
EXS24373	304594	306714	Phage-related minor tail family protein	FAM001287			Haemophilus phage SuMu(32.84%,1.0E-53）
EXS24374	306718	306915	Hypothetical protein	FAM001286
EXS24375	306945	307256	Hypothetical protein	FAM001285
EXS24376	307264	307641	Hypothetical protein	FAM000282			Haemophilus phage SuMu(31.2%,1.0E-13）
EXS24377	307760	308569	Phage tail sheath family protein	FAM001284			Haemophilus phage SuMu(32.24%,1.0E-24）
EXS24378	308585	309331	Hypothetical protein	FAM014511
EXS24379	309334	311214	GDSL-like Lipase/Acylhydrolase family protein	FAM014512			Staphylococcus phage EW(24.78%,4.0E-16）
EXS24380	311225	311572	Phage tail sheath family protein	FAM001281			Haemophilus phage SuMu(34.62%,1.0E-07）
EXS24381	311576	312187	Hypothetical protein	FAM000280
EXS24382	312181	312612	Mu-like prophage FluMu protein gp36	FAM000010			Haemophilus phage SuMu(40%,8.0E-25）
EXS24383	312616	313524	Mu-like prophage major head subunit gpT	FAM000012			Pseudomonas phage MP29(55.96%,3.0E-116）
EXS24384	313521	313931	Hypothetical protein	FAM000013			Pseudomonas phage JBD5(49.22%,2.0E-30）
EXS24385	313934	314935	Mu-like prophage I protein	FAM000014			Pseudomonas phage JBD24(30.7%,7.0E-39）
EXS24386	315075	315551	Virion morphogenesis protein	FAM000009			Pseudomonas phage JBD5(37.75%,6.0E-20）
EXS24387	315548	316807	Mu-like prophage FluMu F protein	FAM000047			Pseudomonas phage JBD30(37.79%,6.0E-89）
EXS24388	316807	318420	Mu-like prophage portal protein	FAM000016			Pseudomonas phage JD024(42.13%,2.0E-132）
EXS24389	318590	319357	DNA adenine methylase family protein	FAM000086			Vibrio phage VP882(62.02%,2.0E-115）
EXS24390	319540	320226	Hypothetical protein	FAM004629
EXS24391	320275	321915	Mu-like prophage FluMu protein gp28	FAM000017			Citromicrobium phage vB_CibM-P1(43.59%,2.0E-139）
EXS24392	321915	322481	Mu-like prophage FluMu protein gp27	FAM000075			Pseudomonas phage B3(29.23%,1.0E-11）
EXS24393	322490	322783	Mu-like prophage FluMu protein gp26	FAM000021			Vibrio phage martha 12B12(52.58%,5.0E-26）
EXS24394	322786	323088	Hypothetical protein	FAM000803
EXS24395	323088	323435	Hypothetical protein	FAM001279
EXS24396	323432	323932	Glycosyl hydrolase 108 family protein	FAM000104			Bordetella phage BIP-1(52.8%,8.0E-56）
EXS24397	324022	324576	Hypothetical protein	FAM001278
EXS24398	324578	325225	Peptidase S24-like family protein	FAM000058			Haemophilus phage SuMu(30.45%,1.0E-27）
EXS24399	325326	325532	Hypothetical protein	FAM000179			Pseudomonas phage B3(55.36%,8.0E-17）
EXS24400	325576	325743	Hypothetical protein	FAM004013
EXS24401	325727	326023	Putative prophage DNA-binding protein	FAM000178			Pseudomonas phage B3(45.56%,3.0E-23）
EXS24402	326036	326920	Hypothetical protein	FAM003812			Burkholderia phage BcepMu(34.15%,4.0E-37）
EXS24403	326923	328674	Integrase core domain protein	FAM000176			Pseudomonas phage B3(36.15%,2.0E-122）
EXS24404	328837	329961	AAA ATPase domain protein	FAM000175			Burkholderia phage BcepMu(55.95%,7.0E-116）
EXS24405	330056	330268	Prokaryotic dksA/traR C4-type zinc finger family protein	FAM000072			Vibrio phage vB_VpaM_MAR(45.71%,2.0E-12）
EXS24406	330357	330554	Hypothetical protein	FAM001277
EXS24407	330547	330771	Hypothetical protein	FAM004012
EXS24408	330761	331444	Hypothetical protein	FAM001276			Burkholderia phage KS10(34.88%,6.0E-12）
EXS24409	331437	332054	Protein of unknown function DUF3164	FAM000027			Burkholderia phage BcepMu(50.5%,1.0E-71）
EXS24410	332072	332344	DNA-binding protein HU-beta	FAM000026			Bacillus phage 0305phi8-36(64.44%,3.0E-35）
EXS24411	332344	332523	Hypothetical protein	FAM003810
EXS24412	332541	332663	Hypothetical protein	FAM003801
EXS24413	332663	333376	Hypothetical protein	FAM000100			Pseudomonas phage B3(34.21%,2.0E-26）
EXS24414	333373	333597	Putative membrane protein	FAM001273
EXS24415	333599	334036	Mu-like prophage transcriptional regulator	FAM000023			Burkholderia phage BcepMu(43.61%,6.0E-31）
EXS24416	334156	334605	CENP-B_N-terminal_DNA-binding_domain_protein	FAM001271			Rhizobium phage RR1-B(26.83%,1.0E-08）
Acinetobacter baumannii 72431					34374	47
KCX99125	52505	52954	CENP-B_N-terminal_DNA-binding_domain_protein	FAM001271			Rhizobium phage RR1-B(29.37%,9.0E-09）
KCX99126	53074	53511	Mu-like prophage transcriptional regulator	FAM000023			Burkholderia phage BcepMu(43.61%,5.0E-31）
KCX99127	53568	53702	Hypothetical protein	FAM014764
KCX99128	53734	54447	Hypothetical protein	FAM000100			Pseudomonas phage B3(33.33%,1.0E-24）
KCX99129	54447	54563	Hypothetical protein	FAM003801
KCX99130	54587	54766	Hypothetical protein	FAM003810
KCX99131	54766	55038	DNA-binding protein HU-beta	FAM000026			Bacillus phage 0305phi8-36(58.89%,1.0E-29）
KCX99132	55056	55673	Protein of unknown function DUF3164	FAM000027			Burkholderia phage BcepMu(50.75%,3.0E-71）
KCX99133	55666	56352	Hypothetical protein	FAM001276			Burkholderia phage KS10(34.38%,1.0E-12）
KCX99134	56353	56589	Hypothetical protein	FAM004036
KCX99135	56586	56804	Prokaryotic dksA/traR C4-type zinc finger family protein	FAM000072			Vibrio phage VP882(47.95%,2.0E-12）
KCX99136	56899	58176	AAA ATPase domain protein	FAM000175			Burkholderia phage BcepMu(47.14%,1.0E-120）
KCX99137	58186	59937	Integrase core domain protein	FAM000176			Pseudomonas phage B3(36.49%,3.0E-124）
KCX99138	59940	60827	Hypothetical protein	FAM003812			Burkholderia phage BcepMu(32.87%,7.0E-35）
KCX99139	60840	61136	Putative prophage DNA-binding protein	FAM000178			Pseudomonas phage B3(40%,7.0E-19）
KCX99140	61120	61281	Hypothetical protein	FAM003806
KCX99141	61342	61554	Hypothetical protein	FAM000179			Pseudomonas phage B3(52.38%,6.0E-16）
KCX99142	61655	62314	Helix-turn-helix family protein	FAM000058			Haemophilus phage SuMu(27.93%,5.0E-26）
KCX99143	62316	62882	Hypothetical protein	FAM001278
KCX99144	62972	63472	Glycosyl hydrolase 108 family protein	FAM000104			Bordetella phage BIP-1(52.17%,9.0E-55）
KCX99145	63469	63816	Hypothetical protein	FAM001279
KCX99146	63816	64118	Hypothetical protein	FAM000803
KCX99147	64121	64414	Mu-like prophage FluMu protein gp26	FAM000021			Vibrio phage martha 12B12(52.58%,5.0E-26）
KCX99148	64423	64989	Mu-like prophage FluMu protein gp27	FAM000075			Pseudomonas phage B3(28.21%,1.0E-10）
KCX99149	64989	66626	Mu-like prophage FluMu protein gp28	FAM000017			Citromicrobium phage vB_CibM-P1(43.87%,5.0E-141）
KCX99150	66675	67361	Hypothetical protein	FAM004629
KCX99151	67544	68311	DNA adenine methylase family protein	FAM000086			Vibrio phage VP882(62.02%,2.0E-115）
KCX99152	68517	70094	Mu-like prophage portal protein	FAM000016			Pseudomonas phage JD024(42.13%,7.0E-133）
KCX99153	70094	71353	Mu-like prophage FluMu F protein	FAM000047			Pseudomonas phage JBD30(37.79%,2.0E-90）
KCX99154	71350	71826	Virion morphogenesis protein	FAM000009			Pseudomonas phage JBD5(37.09%,1.0E-18）
KCX99155	71906	72982	Mu-like prophage I protein	FAM000014			Pseudomonas phage JBD30(32.32%,3.0E-48）
KCX99156	72985	73395	Hypothetical protein	FAM000013			Pseudomonas phage JBD5(49.22%,6.0E-31）
KCX99157	73392	74300	Mu-like prophage major head subunit gpT	FAM000012			Pseudomonas phage MP29(57.62%,3.0E-113）
KCX99158	74304	74732	Mu-like prophage FluMu protein gp36	FAM000010			Haemophilus phage SuMu(39.72%,3.0E-25）
KCX99159	74726	75337	Hypothetical protein	FAM000280			Haemophilus phage SuMu(30.66%,4.0E-08）
KCX99160	75341	75691	Phage tail sheath family protein	FAM001281			Haemophilus phage SuMu(36.78%,1.0E-07）
KCX99161	75695	78715	GDSL-like domain protein	FAM003823
KCX99162	78726	79535	Phage tail sheath family protein	FAM001284			Haemophilus phage SuMu(32.24%,2.0E-24）
KCX99163	79654	80031	Hypothetical protein	FAM000282			Haemophilus phage SuMu(31.67%,3.0E-14）
KCX99164	80039	80350	Hypothetical protein	FAM001285
KCX99165	80380	80577	Hypothetical protein	FAM001286
KCX99166	80581	82701	Phage-related minor tail family protein	FAM001287			Haemophilus phage SuMu(32.99%,3.0E-53）
KCX99167	82773	83945	DNA circulation family protein	FAM000285			Haemophilus phage SuMu(23.11%,4.0E-22）
KCX99168	83935	84990	Putative bacteriophage tail protein	FAM001288			Haemophilus phage SuMu(28.45%,5.0E-32）
KCX99169	84987	85466	Mu-like prophage FluMu protein gp45	FAM000119			Haemophilus phage SuMu(40.18%,9.0E-19）
KCX99170	85469	85831	Mu-like prophage FluMu protein gp46	FAM000120			Haemophilus phage SuMu(38.1%,7.0E-08）
KCX99171	85833	86879	Mu-like prophage FluMu protein gp47	FAM000121			Haemophilus phage SuMu(28.02%,6.0E-28）
Acinetobacter baumannii ABNIH11					32829	45
EMU00473	33955	34404	Hypothetical_protein	FAM001271			Rhizobium phage RR1-B(27.78%,7.0E-09）
EMU00474	34524	34961	Mu-like prophage transcriptional regulator	FAM000023			Burkholderia phage BcepMu(42.86%,6.0E-31）
EMU00475	34958	35170	Hypothetical protein	FAM001273
EMU00476	35164	35451	Hypothetical protein	FAM003883
EMU00477	35448	36161	Hypothetical protein	FAM000100			Pseudomonas phage B3(33.33%,1.0E-25）
EMU00478	36464	36751	DNA-binding protein HU-beta	FAM000026			Bacillus phage 0305phi8-36(61.8%,1.0E-33）
EMU00479	36756	36923	Hypothetical protein	FAM001275
EMU00480	36946	37449	Hypothetical protein	FAM000223			Enterobacteria phage Mu(25.53%,9.0E-07）
EMU00481	37449	38120	Hypothetical protein	FAM001276			Burkholderia phage KS10(34.88%,1.0E-12）
EMU00482	38110	38340	Hypothetical protein	FAM003813
EMU00483	38337	38555	Hypothetical protein	FAM000072			Vibrio phage vB_VpaM_MAR(45.59%,6.0E-12）
EMU00484	38744	40021	Hypothetical protein	FAM000175			Burkholderia phage BcepMu(47.26%,1.0E-120）
EMU00485	40031	41782	Hypothetical protein	FAM000176			Pseudomonas phage B3(36.66%,1.0E-124）
EMU00486	41785	42672	Hypothetical protein	FAM003812			Burkholderia phage BcepMu(33.09%,5.0E-33）
EMU00487	42685	42981	Hypothetical protein	FAM000178			Pseudomonas phage B3(41.76%,3.0E-20）
EMU00488	42981	43142	Hypothetical protein	FAM003806
EMU00489	43187	43414	Putative transcriptional regulator	FAM000179			Pseudomonas phage B3(51.79%,2.0E-15）
EMU00490	43507	43983	Phage repressor protein	FAM003803			Pseudomonas phage B3(28.33%,4.0E-07）
EMU00491	44009	44713	Hypothetical protein	FAM003809
EMU00492	44710	45264	Hypothetical protein	FAM003799
EMU00493	45343	45843	Hypothetical protein	FAM000104			Bordetella phage BIP-1(54.04%,7.0E-57）
EMU00494	45840	46184	Hypothetical protein	FAM001279
EMU00495	46184	46486	Hypothetical protein	FAM000803
EMU00496	46489	46782	Mu-like prophage FluMu protein gp26	FAM000021			Vibrio phage martha 12B12(50.52%,1.0E-25）
EMU00497	46798	47367	Mu-like prophage FluMu protein gp27	FAM000075			Pseudomonas phage B3(29.08%,3.0E-12）
EMU00498	47364	49004	Mu-like prophage FluMu protein gp28	FAM000017			Citromicrobium phage vB_CibM-P1(42.1%,5.0E-132）
EMU00499	49001	49795	Hypothetical protein	FAM001280
EMU00500	50073	51692	Mu-like prophage portal protein	FAM000016			Pseudomonas phage JBD5(41.1%,1.0E-121）
EMU00501	51692	52942	Mu-like prophage FluMu F protein	FAM000047			Pseudomonas phage JBD30(36.76%,3.0E-87）
EMU00502	52939	53442	Virion morphogenesis protein	FAM000009			Haemophilus phage SuMu(31.71%,2.0E-14）
EMU00503	53531	54616	Mu-like prophage I protein	FAM000014			Pseudomonas phage JBD30(33.43%,2.0E-35）
EMU00504	54613	55032	Hypothetical protein	FAM000013			Pseudomonas phage JBD5(34.53%,2.0E-12）
EMU00505	55036	55968	Mu-like prophage major head subunit gpT	FAM000012			Pseudomonas phage JBD5(48.39%,2.0E-97）
EMU00506	55980	56411	Mu-like prophage FluMu protein gp36	FAM000010			Haemophilus phage SuMu(35.92%,5.0E-22）
EMU00507	56408	57019	Hypothetical protein	FAM000280			Haemophilus phage SuMu(30.66%,2.0E-05）
EMU00508	57019	57366	Hypothetical protein	FAM001281			Haemophilus phage SuMu(39.08%,2.0E-10）
EMU00509	57377	60016	Hypothetical protein	FAM003814			Pseudomonas phage tf(25.79%,8.0E-06）
EMU00510	60013	60822	Hypothetical protein	FAM001284			Haemophilus phage SuMu(31.38%,2.0E-20）
EMU00511	60951	61328	Hypothetical protein	FAM000282			Haemophilus phage SuMu(29.17%,7.0E-12）
EMU00512	61331	61642	Hypothetical protein	FAM001285
EMU00513	61672	61905	Hypothetical protein	FAM001286
EMU00514	61909	64005	Hypothetical protein	FAM001287			Haemophilus phage SuMu(30.02%,2.0E-49）
EMU00515	64085	65260	Hypothetical protein	FAM000285			Haemophilus phage SuMu(21.62%,3.0E-19）
EMU00516	65250	66305	Hypothetical protein	FAM001288			Haemophilus phage SuMu(28.74%,2.0E-31）
EMU00517	66302	66784	Mu-like prophage FluMu protein gp45	FAM000119			Haemophilus phage SuMu(40.95%,2.0E-15）
Acinetobacter baumannii ABNIH19					32349	46
EMU32039	20531	21586	Hypothetical_protein	FAM001288			Haemophilus phage SuMu(28.74%,2.0E-31）
EMU32040	21576	22751	Hypothetical_protein	FAM000285			Haemophilus phage SuMu(21.62%,3.0E-19）
EMU32041	22831	24927	Hypothetical_protein	FAM001287			Haemophilus phage SuMu(30.02%,2.0E-49）
EMU32042	24931	25164	Hypothetical_protein	FAM001286
EMU32043	25194	25505	Hypothetical_protein	FAM001285
EMU32044	25508	25885	Hypothetical_protein	FAM000282			Haemophilus phage SuMu(29.17%,7.0E-12）
EMU32045	26014	26823	Hypothetical_protein	FAM001284			Haemophilus phage SuMu(31.38%,2.0E-20）
EMU32046	26820	29459	Hypothetical_protein	FAM003814			Pseudomonas phage tf(25.79%,8.0E-06）
EMU32047	29470	29817	Hypothetical_protein	FAM001281			Haemophilus phage SuMu(39.08%,2.0E-10）
EMU32048	29817	30428	Hypothetical_protein	FAM000280			Haemophilus phage SuMu(30.66%,2.0E-05）
EMU32049	30425	30856	Mu-like prophage FluMu protein gp36	FAM000010			Haemophilus phage SuMu(35.92%,5.0E-22）
EMU32050	30868	31800	Mu-like prophage major head subunit gpT	FAM000012			Pseudomonas phage JBD5(48.39%,2.0E-97）
EMU32051	31804	32223	Hypothetical protein	FAM000013			Pseudomonas phage JBD5(34.53%,2.0E-12）
EMU32052	32220	33305	Mu-like prophage I protein	FAM000014			Pseudomonas phage JBD30(33.43%,2.0E-35）
EMU32053	33394	33897	Virion morphogenesis protein	FAM000009			Haemophilus phage SuMu(31.71%,2.0E-14）
EMU32054	33894	35144	Mu-like prophage FluMu F protein	FAM000047			Pseudomonas phage JBD30(36.76%,3.0E-87）
EMU32055	35144	36763	Mu-like prophage portal protein	FAM000016			Pseudomonas phage JBD5(41.1%,1.0E-121）
EMU32056	37041	37835	Hypothetical protein	FAM001280
EMU32057	37832	39472	Mu-like prophage FluMu protein gp28	FAM000017			Citromicrobium phage vB_CibM-P1(42.1%,5.0E-132）
EMU32058	39469	40038	Mu-like prophage FluMu protein gp27	FAM000075			Pseudomonas phage B3(29.08%,3.0E-12）
EMU32059	40054	40347	Mu-like prophage FluMu protein gp26	FAM000021			Vibrio phage martha 12B12(50.52%,1.0E-25）
EMU32060	40350	40652	Hypothetical protein	FAM000803
EMU32061	40652	40996	Hypothetical protein	FAM001279
EMU32062	40993	41493	Hypothetical protein	FAM000104			Bordetella phage BIP-1(54.04%,7.0E-57）
EMU32063	41572	41874	Hypothetical protein	FAM012303
EMU32064	41901	42125	Hypothetical protein	FAM012304
EMU32065	42122	42826	Hypothetical protein	FAM003809
EMU32066	42852	43328	Phage repressor protein	FAM003803			Pseudomonas phage B3(28.33%,4.0E-07）
EMU32067	43421	43648	Putative transcriptional regulator	FAM000179			Pseudomonas phage B3(51.79%,2.0E-15）
EMU32068	43693	43854	Hypothetical protein	FAM003806
EMU32069	43854	44150	Hypothetical protein	FAM000178			Pseudomonas phage B3(41.76%,3.0E-20）
EMU32070	44163	45050	Hypothetical protein	FAM003812			Burkholderia phage BcepMu(33.09%,5.0E-33）
EMU32071	45053	46804	Hypothetical protein	FAM000176			Pseudomonas phage B3(36.66%,1.0E-124）
EMU32072	46814	48091	Hypothetical protein	FAM000175			Burkholderia phage BcepMu(47.26%,1.0E-120）
EMU32073	48280	48498	Hypothetical protein	FAM000072			Vibrio phage vB_VpaM_MAR(45.59%,6.0E-12）
EMU32074	48495	48725	Hypothetical protein	FAM003813
EMU32075	48715	49386	Hypothetical protein	FAM001276			Burkholderia phage KS10(34.88%,1.0E-12）
EMU32076	49386	49889	Hypothetical protein	FAM000223			Enterobacteria phage Mu(25.53%,9.0E-07）
EMU32077	49912	50079	Hypothetical protein	FAM001275
EMU32078	50084	50371	DNA-binding protein HU-beta	FAM000026			Bacillus phage 0305phi8-36(61.8%,1.0E-33）
EMU32079	50368	50604	Hypothetical protein	FAM012305
EMU32080	50674	51387	Hypothetical protein	FAM000100			Pseudomonas phage B3(33.33%,1.0E-25）
EMU32081	51384	51671	Hypothetical protein	FAM003883
EMU32082	51665	51877	Hypothetical protein	FAM001273
EMU32083	51874	52311	Mu-like prophage transcriptional regulator	FAM000023			Burkholderia phage BcepMu(42.86%,6.0E-31）
EMU32084	52431	52880	Hypothetical_protein	FAM001271			Rhizobium phage RR1-B(27.78%,7.0E-09）
Acinetobacter baumannii ABNIH6					32826	44
EMT95910	33937	34386	Hypothetical_protein	FAM001271			Rhizobium phage RR1-B(27.78%,7.0E-09）
EMT95911	34633	34941	Mu-like prophage transcriptional regulator	FAM000023			Burkholderia phage BcepMu(44.09%,9.0E-20）
EMT95912	34938	35150	Hypothetical protein	FAM001273
EMT95913	35144	35431	Hypothetical protein	FAM003883
EMT95914	36443	36730	DNA-binding protein HU-beta	FAM000026			Bacillus phage 0305phi8-36(61.8%,1.0E-33）
EMT95915	36735	36902	Hypothetical protein	FAM001275
EMT95916	36925	37428	Hypothetical protein	FAM000223			Enterobacteria phage Mu(25.53%,9.0E-07）
EMT95917	37428	38099	Hypothetical protein	FAM001276			Burkholderia phage KS10(34.88%,1.0E-12）
EMT95918	38089	38319	Hypothetical protein	FAM003813
EMT95919	38316	38534	Hypothetical protein	FAM000072			Vibrio phage vB_VpaM_MAR(45.59%,6.0E-12）
EMT95920	38723	40000	Hypothetical protein	FAM000175			Burkholderia phage BcepMu(47.26%,1.0E-120）
EMT95921	40010	41761	Hypothetical protein	FAM000176			Pseudomonas phage B3(36.66%,1.0E-124）
EMT95922	41764	42651	Hypothetical protein	FAM003812			Burkholderia phage BcepMu(33.09%,5.0E-33）
EMT95923	42664	42960	Hypothetical protein	FAM000178			Pseudomonas phage B3(41.76%,3.0E-20）
EMT95924	42960	43121	Hypothetical protein	FAM003806
EMT95925	43166	43393	Putative transcriptional regulator	FAM000179			Pseudomonas phage B3(51.79%,2.0E-15）
EMT95926	43486	43962	Phage repressor protein	FAM003803			Pseudomonas phage B3(28.33%,4.0E-07）
EMT95927	43988	44692	Hypothetical protein	FAM003809
EMT95928	44689	45243	Hypothetical protein	FAM003799
EMT95929	45322	45822	Hypothetical protein	FAM000104			Bordetella phage BIP-1(54.04%,7.0E-57）
EMT95930	45819	46163	Hypothetical protein	FAM001279
EMT95931	46163	46465	Hypothetical protein	FAM000803
EMT95932	46468	46761	Mu-like prophage FluMu protein gp26	FAM000021			Vibrio phage martha 12B12(50.52%,1.0E-25）
EMT95933	46777	47346	Mu-like prophage FluMu protein gp27	FAM000075			Pseudomonas phage B3(29.08%,3.0E-12）
EMT95934	47343	48983	Mu-like prophage FluMu protein gp28	FAM000017			Citromicrobium phage vB_CibM-P1(42.1%,5.0E-132）
EMT95935	48980	49774	Hypothetical protein	FAM001280
EMT95936	50052	51671	Mu-like prophage portal protein	FAM000016			Pseudomonas phage JBD5(41.1%,1.0E-121）
EMT95937	51671	52921	Mu-like prophage FluMu F protein	FAM000047			Pseudomonas phage JBD30(36.76%,3.0E-87）
EMT95938	52918	53421	Virion morphogenesis protein	FAM000009			Haemophilus phage SuMu(31.71%,2.0E-14）
EMT95939	53510	54595	Mu-like prophage I protein	FAM000014			Pseudomonas phage JBD30(33.43%,2.0E-35）
EMT95940	54592	55011	Hypothetical protein	FAM000013			Pseudomonas phage JBD5(34.53%,2.0E-12）
EMT95941	55015	55947	Mu-like prophage major head subunit gpT	FAM000012			Pseudomonas phage JBD5(48.39%,2.0E-97）
EMT95942	55959	56390	Mu-like prophage FluMu protein gp36	FAM000010			Haemophilus phage SuMu(35.92%,5.0E-22）
EMT95943	56387	56998	Hypothetical protein	FAM000280			Haemophilus phage SuMu(30.66%,2.0E-05）
EMT95944	56998	57345	Hypothetical protein	FAM001281			Haemophilus phage SuMu(39.08%,2.0E-10）
EMT95945	57356	59995	Hypothetical protein	FAM003814			Pseudomonas phage tf(25.79%,8.0E-06）
EMT95946	59992	60801	Hypothetical protein	FAM001284			Haemophilus phage SuMu(31.38%,2.0E-20）
EMT95947	60930	61307	Hypothetical protein	FAM000282			Haemophilus phage SuMu(29.17%,7.0E-12）
EMT95948	61310	61621	Hypothetical protein	FAM001285
EMT95949	61651	61884	Hypothetical protein	FAM001286
EMT95950	61888	63984	Hypothetical protein	FAM001287			Haemophilus phage SuMu(30.02%,2.0E-49）
EMT95951	64064	65239	Hypothetical protein	FAM000285			Haemophilus phage SuMu(21.62%,3.0E-19）
EMT95952	65229	66284	Hypothetical protein	FAM001288			Haemophilus phage SuMu(28.74%,2.0E-31）
EMT95953	66281	66763	Mu-like prophage FluMu protein gp45	FAM000119			Haemophilus phage SuMu(40.95%,2.0E-15）
Acinetobacter baumannii DU202					34748	48
KGB48227	95329	95778	Hypothetical_protein	FAM001271			Rhizobium phage RR1-B(28.68%,2.0E-08）
KGB48228	95788	96231	Mu-like prophage transcriptional regulator	FAM000023			Burkholderia phage BcepMu(43.61%,3.0E-29）
KGB48229	96235	96441	Hypothetical protein	FAM001272
KGB48230	96443	96646	Hypothetical protein	FAM001273
KGB48231	96640	97365	Hypothetical protein	FAM000100			Pseudomonas phage JBD24(36.8%,2.0E-28）
KGB48232	97503	97829	Hypothetical protein	FAM001274			Vibrio phage VP882(59.32%,9.0E-38）
KGB48233	97822	98106	DNA-binding protein HU-beta	FAM000026			Bacillus phage 0305phi8-36(58.82%,3.0E-25）
KGB48234	98099	98275	Hypothetical protein	FAM001275
KGB48235	98287	98901	Protein of unknown function DUF3164	FAM000027			Burkholderia phage BcepMu(50.75%,1.0E-70）
KGB48236	98898	99602	Hypothetical protein	FAM001276			Burkholderia phage KS10(35.42%,7.0E-14）
KGB48237	99592	99816	Hypothetical protein	FAM001277
KGB48238	99813	100031	Hypothetical protein	FAM000072			Psychrobacter phage Psymv2(45.45%,1.0E-11）
KGB48239	100123	101310	Eha	FAM000175			Burkholderia phage phiE255(49.76%,2.0E-125）
KGB48240	101314	103056	Phage transposase	FAM000176			Pseudomonas phage B3(36.73%,6.0E-125）
KGB48241	103059	104015	Hypothetical protein	FAM000177
KGB48242	104018	104335	Transcriptional regulator, IclR family	FAM000178			Pseudomonas phage B3(46.81%,3.0E-22）
KGB48243	104520	104726	Hypothetical protein	FAM000179			Pseudomonas phage B3(52.54%,2.0E-16）
KGB48244	104831	105484	Transcriptional regulator, XRE family	FAM000058			Pseudomonas phage MP29(31.63%,2.0E-25）
KGB48245	105486	106058	Hypothetical protein	FAM001278
KGB48246	106141	106641	Hypothetical protein	FAM000104			Bordetella phage BIP-1(49.69%,1.0E-51）
KGB48247	106638	107015	Hypothetical protein	FAM001279
KGB48248	107012	107356	Putative membrane protein	FAM000185			Pseudomonas phage B3(36.67%,1.0E-20）
KGB48249	107353	107664	Mu-like prophage FluMu protein gp26	FAM000021			Pseudomonas phage B3(51.96%,3.0E-33）
KGB48250	107673	108221	Mu-like prophage FluMu protein gp27	FAM000075			Burkholderia phage phiE255(50.56%,6.0E-58）
KGB48251	108218	109780	Mu-like prophage FluMu protein gp28	FAM000017			Burkholderia phage phiE255(51.31%,1.0E-155）
KGB48252	109777	110565	Hypothetical protein	FAM001280
KGB48253	110749	111516	Methyl-directed repair DNA adenine methylase	FAM000086			Vibrio phage VP882(60.94%,5.0E-116）
KGB48254	111729	113309	Mu-like prophage portal protein	FAM000016			Pseudomonas phage D3112(43.14%,2.0E-137）
KGB48255	113309	114625	Mu-like prophage FluMu F protein	FAM000047			Pseudomonas phage JBD30(37.78%,2.0E-95）
KGB48256	114720	115217	Virion morphogenesis protein	FAM000009			Haemophilus phage SuMu(31.48%,3.0E-15）
KGB48257	115307	116407	Mu-like prophage I protein	FAM000014			Pseudomonas phage JBD30(30.36%,2.0E-35）
KGB48258	116404	116826	Hypothetical protein	FAM000013			Pseudomonas phage JBD5(36.69%,3.0E-16）
KGB48259	116826	117758	Mu-like prophage major head subunit gpT	FAM000012			Pseudomonas phage JBD5(47.42%,1.0E-95）
KGB48260	117770	118198	Mu-like prophage FluMu protein gp36	FAM000010			Haemophilus phage SuMu(35.21%,9.0E-20）
KGB48261	118195	118809	Hypothetical protein	FAM000280			Haemophilus phage SuMu(28.93%,4.0E-07）
KGB48262	118809	119156	Hypothetical protein	FAM001281			Haemophilus phage SuMu(39.08%,2.0E-09）
KGB48263	119168	121189	Hypothetical protein	FAM001282			Vibrio phage VvAW1(31.97%,5.0E-53）
KGB48264	121200	121877	Hypothetical protein	FAM001283
KGB48265	121889	122698	Putative phage sheath protein	FAM001284			Haemophilus phage SuMu(28.57%,1.0E-19）
KGB48266	122824	123201	Transaldolase	FAM000282			Haemophilus phage SuMu(29.84%,5.0E-10）
KGB48267	123211	123552	Hypothetical protein	FAM001285
KGB48268	123588	123761	Hypothetical protein	FAM001286
KGB48269	123765	125882	Phage protein	FAM001287			Haemophilus phage SuMu(31.39%,2.0E-56）
KGB48270	125958	127133	Phage tail/DNA circulation protein	FAM000285			Salmonella phage ST64B(27.38%,3.0E-17）
KGB48271	127123	128178	Mu-like prophage tail protein gpP	FAM001288			Haemophilus phage SuMu(27.86%,2.0E-29）
KGB48272	128178	128657	Mu-like prophage FluMu protein gp45	FAM000119			Haemophilus phage SuMu(39.13%,6.0E-15）
KGB48273	128665	129027	Mu-like prophage FluMu protein gp46	FAM000120			Haemophilus phage SuMu(29.46%,2.0E-08）
KGB48274	129031	130077	Mu-like prophage FluMu protein gp47	FAM000121			Haemophilus phage SuMu(27.64%,1.0E-24）
Acinetobacter baumannii Naval-21					32350	45
EKP51618	11832	12887	Hypothetical_protein	FAM001288			Haemophilus phage SuMu(28.74%,2.0E-31）
EKP51629	12877	14052	DNA circularization, N-terminal domain protein	FAM000285			Haemophilus phage SuMu(21.62%,3.0E-19）
EKP51673	14132	16228	Hypothetical protein	FAM001287			Haemophilus phage SuMu(30.02%,2.0E-49）
EKP51692	16232	16465	Hypothetical protein	FAM001286
EKP51698	16495	16806	Hypothetical protein	FAM001285
EKP51697	16809	17186	Hypothetical protein	FAM000282			Haemophilus phage SuMu(29.17%,7.0E-12）
EKP51643	17315	18124	Phage tail sheath-like protein	FAM001284			Haemophilus phage SuMu(31.38%,2.0E-20）
EKP51650	18121	20760	GDSL-like protein	FAM003814			Pseudomonas phage tf(25.79%,8.0E-06）
EKP51687	20771	21118	Phage tail sheath-like protein	FAM001281			Haemophilus phage SuMu(39.08%,2.0E-10）
EKP51620	21118	21729	PF08873 domain protein	FAM000280			Haemophilus phage SuMu(30.66%,2.0E-05）
EKP51622	21726	22157	Mu-like prophage FluMu protein gp36	FAM000010			Haemophilus phage SuMu(35.92%,5.0E-22）
EKP51657	22169	23101	Mu-like prophage major head subunit gpT	FAM000012			Pseudomonas phage JBD5(48.39%,2.0E-97）
EKP51634	23105	23524	Hypothetical protein	FAM000013			Pseudomonas phage JBD5(34.53%,2.0E-12）
EKP51652	23521	24606	Mu-like prophage I protein	FAM000014			Pseudomonas phage JBD30(33.43%,2.0E-35）
EKP51659	24695	25198	Virion morphogenesis protein	FAM000009			Haemophilus phage SuMu(31.71%,2.0E-14）
EKP51686	25195	26445	Mu-like prophage FluMu F protein	FAM000047			Pseudomonas phage JBD30(36.76%,3.0E-87）
EKP51662	26445	28064	Mu-like prophage portal protein	FAM000016			Pseudomonas phage JBD5(41.1%,1.0E-121）
EKP51670	28342	29136	Hypothetical protein	FAM001280
EKP51625	29133	30773	Mu-like prophage FluMu protein gp28	FAM000017			Citromicrobium phage vB_CibM-P1(42.1%,5.0E-132）
EKP51637	30770	31339	Mu-like prophage FluMu protein gp27	FAM000075			Pseudomonas phage B3(29.08%,3.0E-12）
EKP51613	31355	31648	Mu-like prophage FluMu protein gp26	FAM000021			Vibrio phage martha 12B12(50.52%,1.0E-25）
EKP51647	31651	31953	Hypothetical protein	FAM000803
EKP51663	31953	32297	Hypothetical protein	FAM001279
EKP51648	32294	32794	Glycosyl hydrolase 108	FAM000104			Bordetella phage BIP-1(54.04%,7.0E-57）
EKP51636	32873	33427	Hypothetical protein	FAM003799
EKP51664	33424	34128	Hypothetical protein	FAM003809
EKP51676	34154	34561	Hypothetical protein	FAM003803
EKP51644	34723	34950	Phage-associated protein, BcepMu gp16 family	FAM000179			Pseudomonas phage B3(51.79%,2.0E-15）
EKP51645	34995	35156	Hypothetical protein	FAM003806
EKP51674	35156	35452	Hypothetical protein	FAM000178			Pseudomonas phage B3(41.76%,3.0E-20）
EKP51677	35465	36352	Hypothetical protein	FAM003812			Burkholderia phage BcepMu(33.09%,5.0E-33）
EKP51691	36355	38106	Integrase core domain protein	FAM000176			Pseudomonas phage B3(36.66%,1.0E-124）
EKP51658	38269	39393	AAA domain protein	FAM000175			Burkholderia phage BcepMu(56.27%,4.0E-115）
EKP51627	39582	39800	Phage/conjugal plasmid C-4 type zinc finger protein, TraR family	FAM000072			Vibrio phage vB_VpaM_MAR(45.59%,6.0E-12）
EKP51694	39797	40027	Hypothetical protein	FAM003813
EKP51619	40017	40688	Hypothetical protein	FAM001276			Burkholderia phage KS10(34.88%,1.0E-12）
EKP51614	40688	41191	Gam-like protein	FAM000223			Enterobacteria phage Mu(25.53%,9.0E-07）
EKP51641	41214	41381	Hypothetical protein	FAM001275
EKP51688	41386	41673	DNA-binding protein HU-beta	FAM000026			Bacillus phage 0305phi8-36(61.8%,1.0E-33）
EKP51685	41657	41836	Hypothetical protein	FAM003810
EKP51682	41860	41976	Hypothetical protein	FAM003801
EKP51681	41976	42689	PF10979 family protein	FAM000100			Pseudomonas phage B3(33.33%,1.0E-25）
EKP51690	42967	43179	Hypothetical protein	FAM001273
EKP51649	43176	43613	Mu-like prophage transcriptional regulator	FAM000023			Burkholderia phage BcepMu(42.86%,6.0E-31）
EKP51631	43733	44182	Mor transcription activator family protein	FAM001271			Rhizobium phage RR1-B(27.78%,7.0E-09）
Acinetobacter baumannii NIPH 1362					34145	48
ENU52786	117781	118230	Hypothetical_protein	FAM001271			Rhizobium phage RR1-B(27.64%,8.0E-09）
ENU52787	118350	118787	Mu-like prophage transcriptional regulator	FAM000023			Burkholderia phage BcepMu(42.86%,2.0E-30）
ENU52788	118789	119013	Hypothetical protein	FAM001273
ENU52789	119010	119723	Hypothetical protein	FAM000100			Pseudomonas phage B3(33.77%,2.0E-26）
ENU52790	119863	120042	Hypothetical protein	FAM003810
ENU52791	120026	120313	DNA-binding protein HU-beta	FAM000026			Bacillus phage 0305phi8-36(61.8%,1.0E-33）
ENU52792	120318	120485	Hypothetical protein	FAM001275
ENU52793	120508	121011	Hypothetical protein	FAM000223			Enterobacteria phage Mu(26.24%,2.0E-07）
ENU52794	121011	121682	Hypothetical protein	FAM001276			Burkholderia phage KS10(34.88%,5.0E-12）
ENU52795	121672	121896	Hypothetical protein	FAM004012
ENU52796	121889	122083	Hypothetical protein	FAM001277
ENU52797	122080	122298	Hypothetical protein	FAM000072			Vibrio phage vB_VpaM_MAR(45.59%,8.0E-12）
ENU52798	122393	123670	Hypothetical protein	FAM000175			Burkholderia phage BcepMu(47.26%,1.0E-120）
ENU52799	123680	125431	Hypothetical protein	FAM000176			Pseudomonas phage B3(36.66%,8.0E-125）
ENU52800	125434	126321	Hypothetical protein	FAM003812			Burkholderia phage BcepMu(34.43%,1.0E-37）
ENU52801	126334	126630	Hypothetical protein	FAM000178			Pseudomonas phage B3(41.76%,3.0E-20）
ENU52802	126614	126781	Hypothetical protein	FAM004013
ENU52803	126825	127031	BcepMu gp16 family phage-associated protein	FAM000179			Pseudomonas phage B3(51.79%,8.0E-16）
ENU52804	127132	127779	Hypothetical protein	FAM000058			Haemophilus phage SuMu(31.36%,1.0E-29）
ENU52805	127727	128335	Hypothetical protein	FAM001278
ENU52806	128422	128922	Hypothetical protein	FAM000104			Bordetella phage BIP-1(54.04%,9.0E-57）
ENU52807	128919	129263	Hypothetical protein	FAM001279
ENU52808	129263	129565	Hypothetical protein	FAM000803
ENU52809	129568	129861	Mu-like prophage FluMu protein gp26	FAM000021			Vibrio phage martha 12B12(51.55%,9.0E-26）
ENU52810	129877	130443	Mu-like prophage FluMu protein gp27	FAM000075			Pseudomonas phage B3(29.08%,1.0E-11）
ENU52811	130443	132080	Mu-like prophage FluMu protein gp28	FAM000017			Citromicrobium phage vB_CibM-P1(43.39%,6.0E-140）
ENU52812	132077	132820	Hypothetical protein	FAM001280
ENU52813	133003	133770	Hypothetical protein	FAM000086			Vibrio phage VP882(62.02%,2.0E-115）
ENU52814	133940	135553	Mu-like prophage portal protein	FAM000016			Pseudomonas phage JD024(42.13%,3.0E-132）
ENU52815	135553	136812	Mu-like prophage FluMu F protein	FAM000047			Pseudomonas phage JBD30(36.86%,4.0E-92）
ENU52816	136809	137285	Virion morphogenesis protein	FAM000009			Burkholderia phage BcepMu(31.95%,9.0E-19）
ENU52817	137365	138441	Mu-like prophage I protein	FAM000014			Pseudomonas phage JBD30(33.97%,6.0E-49）
ENU52818	138444	138854	Hypothetical protein	FAM000013			Pseudomonas phage JBD5(48.53%,2.0E-31）
ENU52819	138851	139759	Mu-like prophage major head subunit gpT	FAM000012			Pseudomonas phage MP29(58.94%,5.0E-118）
ENU52820	139763	140191	Mu-like prophage FluMu protein gp36	FAM000010			Haemophilus phage SuMu(39.72%,2.0E-25）
ENU52821	140185	140796	Hypothetical protein	FAM000280			Haemophilus phage SuMu(30.66%,3.0E-08）
ENU52822	140800	141147	Hypothetical protein	FAM001281			Haemophilus phage SuMu(35.16%,8.0E-08）
ENU52823	141158	143773	Hypothetical protein	FAM012578
ENU52824	143773	144582	Hypothetical protein	FAM001284			Haemophilus phage SuMu(32.24%,1.0E-24）
ENU52825	144701	145078	Hypothetical protein	FAM000282			Haemophilus phage SuMu(30.4%,3.0E-13）
ENU52826	145086	145397	Hypothetical protein	FAM001285
ENU52827	145427	145624	Hypothetical protein	FAM001286
ENU52828	145628	147748	Hypothetical protein	FAM001287			Haemophilus phage SuMu(31.1%,6.0E-54）
ENU52829	147820	148992	Hypothetical protein	FAM000285			Haemophilus phage SuMu(36.72%,6.0E-19）
ENU52830	148982	150037	Hypothetical protein	FAM001288			Haemophilus phage SuMu(28.45%,6.0E-31）
ENU52831	150034	150513	Mu-like prophage FluMu protein gp45	FAM000119			Haemophilus phage SuMu(41.07%,1.0E-19）
ENU52832	150516	150878	Mu-like prophage FluMu protein gp46	FAM000120			Haemophilus phage SuMu(38.1%,4.0E-08）
ENU52833	150880	151926	Mu-like prophage FluMu protein gp47	FAM000121			Haemophilus phage SuMu(27.2%,2.0E-26）
Acinetobacter baumannii OIFC074					32350	45
EKL42447	59108	60163	Hypothetical_protein	FAM001288			Haemophilus phage SuMu(28.74%,2.0E-31）
EKL42468	60153	61328	DNA circularization, N-terminal domain protein	FAM000285			Haemophilus phage SuMu(21.62%,3.0E-19）
EKL42432	61408	63504	Hypothetical protein	FAM001287			Haemophilus phage SuMu(30.02%,2.0E-49）
EKL42482	63508	63741	Hypothetical protein	FAM001286
EKL42443	63771	64082	Hypothetical protein	FAM001285
EKL42427	64085	64462	Hypothetical protein	FAM000282			Haemophilus phage SuMu(29.17%,7.0E-12）
EKL42413	64591	65400	Phage tail sheath-like protein	FAM001284			Haemophilus phage SuMu(31.38%,2.0E-20）
EKL42492	65397	68036	GDSL-like protein	FAM003814			Pseudomonas phage tf(25.79%,8.0E-06）
EKL42377	68047	68394	Phage tail sheath-like protein	FAM001281			Haemophilus phage SuMu(39.08%,2.0E-10）
EKL42445	68394	69005	PF08873 domain protein	FAM000280			Haemophilus phage SuMu(30.66%,2.0E-05）
EKL42394	69002	69433	Mu-like prophage FluMu protein gp36	FAM000010			Haemophilus phage SuMu(35.92%,5.0E-22）
EKL42451	69445	70377	Mu-like prophage major head subunit gpT	FAM000012			Pseudomonas phage JBD5(48.39%,2.0E-97）
EKL42441	70381	70800	Hypothetical protein	FAM000013			Pseudomonas phage JBD5(34.53%,2.0E-12）
EKL42490	70797	71882	Mu-like prophage I protein	FAM000014			Pseudomonas phage JBD30(33.43%,2.0E-35）
EKL42466	71971	72474	Virion morphogenesis protein	FAM000009			Haemophilus phage SuMu(31.71%,2.0E-14）
EKL42489	72471	73721	Mu-like prophage FluMu F protein	FAM000047			Pseudomonas phage JBD30(36.76%,3.0E-87）
EKL42440	73721	75340	Mu-like prophage portal protein	FAM000016			Pseudomonas phage JBD5(41.1%,1.0E-121）
EKL42418	75618	76412	Hypothetical protein	FAM001280
EKL42426	76409	78049	Mu-like prophage FluMu protein gp28	FAM000017			Citromicrobium phage vB_CibM-P1(42.1%,5.0E-132）
EKL42398	78046	78615	Mu-like prophage FluMu protein gp27	FAM000075			Pseudomonas phage B3(29.08%,3.0E-12）
EKL42397	78631	78924	Mu-like prophage FluMu protein gp26	FAM000021			Vibrio phage martha 12B12(50.52%,1.0E-25）
EKL42415	78927	79229	Hypothetical protein	FAM000803
EKL42388	79229	79573	Hypothetical protein	FAM001279
EKL42380	79570	80070	Glycosyl hydrolase 108	FAM000104			Bordetella phage BIP-1(54.04%,7.0E-57）
EKL42379	80149	80703	Hypothetical protein	FAM003799
EKL42463	80700	81404	Hypothetical protein	FAM003809
EKL42405	81430	81906	Bacteriophage CI repressor protein	FAM003803			Pseudomonas phage B3(28.33%,4.0E-07）
EKL42472	81999	82226	Phage-associated protein, BcepMu gp16 family	FAM000179			Pseudomonas phage B3(51.79%,2.0E-15）
EKL42450	82271	82432	Hypothetical protein	FAM003806
EKL42459	82432	82728	Hypothetical protein	FAM000178			Pseudomonas phage B3(41.76%,3.0E-20）
EKL42485	82741	83628	Hypothetical protein	FAM003812			Burkholderia phage BcepMu(33.09%,5.0E-33）
EKL42475	83631	85382	Integrase core domain protein	FAM000176			Pseudomonas phage B3(36.66%,1.0E-124）
EKL42498	85545	86669	AAA domain protein	FAM000175			Burkholderia phage BcepMu(56.27%,4.0E-115）
EKL42461	86858	87076	Phage/conjugal plasmid C-4 type zinc finger protein, TraR family	FAM000072			Vibrio phage vB_VpaM_MAR(45.59%,6.0E-12）
EKL42487	87121	87303	Hypothetical protein	FAM003813
EKL42383	87293	87964	Hypothetical protein	FAM001276			Burkholderia phage KS10(34.88%,1.0E-12）
EKL42429	87964	88467	Gam-like protein	FAM000223			Enterobacteria phage Mu(25.53%,9.0E-07）
EKL42407	88490	88657	Hypothetical protein	FAM001275
EKL42410	88662	88949	DNA-binding protein HU-beta	FAM000026			Bacillus phage 0305phi8-36(61.8%,1.0E-33）
EKL42471	88933	89112	Hypothetical protein	FAM003810
EKL42393	89136	89252	Hypothetical protein	FAM003801
EKL42412	89252	89965	PF10979 family protein	FAM000100			Pseudomonas phage B3(33.33%,1.0E-25）
EKL42494	90243	90455	Hypothetical protein	FAM001273
EKL42453	90452	90889	Mu-like prophage transcriptional regulator	FAM000023			Burkholderia phage BcepMu(42.86%,6.0E-31）
EKL42462	91009	91458	Mor transcription activator family protein	FAM001271			Rhizobium phage RR1-B(27.78%,7.0E-09）
Acinetobacter baumannii strain AB030					36138	44
AIL81047	4190029	4190304	DNA binding protein ner	FAM000096			Rhodobacter phage RcapMu(38.71%,4.0E-08）
AIL81048	4190304	4192454	Transposase A	FAM000269			Pseudomonas phage MP42(41.6%,4.0E-145）
AIL81049	4192511	4193266	Mu-like prophage FluMu transposase B	FAM000031			Pseudomonas phage JBD30(48.75%,8.0E-75）
AIL81050	4193269	4193943	Hypothetical protein	FAM000030			Pseudomonas phage DMS3(28.36%,2.0E-16）
AIL81051	4193940	4194185	Hypothetical protein	FAM002222
AIL81052	4194187	4194513	Transcriptional regulator	FAM000029			Rhodobacter phage RcapMu(32.35%,1.0E-13）
AIL81053	4194522	4194734	Conjugal transfer protein TraR	FAM000072			Vibrio phage vB_VpaM_MAR(43.28%,7.0E-10）
AIL81054	4194788	4194967	Hypothetical protein	FAM001277
AIL81055	4194967	4195470	Hypothetical protein	FAM000223			Enterobacteria phage Mu(30.28%,3.0E-09）
AIL81056	4195494	4195802	DNA-binding protein HU-beta	FAM000026			Burkholderia phage BcepMu(58.43%,2.0E-29）
AIL81057	4196095	4196298	Hypothetical protein	FAM001273
AIL81058	4196710	4197150	Mu-like prophage transcriptional regulator	FAM000023			Pseudomonas phage JBD88a(42.37%,1.0E-26）
AIL81059	4197107	4197541	Hypothetical protein	FAM002223			Rhizobium phage RR1-B(23.88%,1.0E-10）
AIL81060	4197662	4198162	Hypothetical protein	FAM000104			Bordetella phage BIP-1(53.09%,1.0E-59）
AIL81061	4198159	4198518	Hypothetical protein	FAM001279			Dunaliella viridis virus SI2(32.26%,1.0E-05）
AIL81062	4198515	4198856	Hypothetical protein	FAM000185			Burkholderia phage BcepMu(39.45%,2.0E-21）
AIL81063	4198856	4199167	Mu-like prophage FluMu protein gp26	FAM000021			Pseudomonas phage B3(50.98%,7.0E-33）
AIL81064	4199176	4199724	Mu-like prophage FluMu protein gp27	FAM000075			Burkholderia phage phiE255(50%,3.0E-57）
AIL81065	4199721	4201280	Mu-like prophage FluMu protein gp28	FAM000017			Burkholderia phage phiE255(51.97%,9.0E-158）
AIL81066	4202077	4202817	Hypothetical protein	FAM002224			Shigella phage POCJ13(22.4%,8.0E-08）
AIL81067	4203041	4203808	Restriction endonuclease subunit M	FAM000086			Vibrio phage VP882(60.85%,8.0E-117）
AIL81068	4203884	4205458	Mu-like prophage portal protein	FAM000016			Pseudomonas phage JD024(39.19%,9.0E-125）
AIL81069	4205458	4206771	Mu-like prophage FluMu F protein	FAM000047			Pseudomonas phage JBD30(35.6%,7.0E-96）
AIL81070	4206873	4207349	Virion morphogenesis protein	FAM000009			Burkholderia phage BcepMu(30.36%,9.0E-16）
AIL81071	4207536	4208597	Mu-like prophage I protein	FAM000014			Pseudomonas phage JBD24(34.23%,2.0E-44）
AIL81072	4208616	4209041	Hypothetical protein	FAM000013			Pseudomonas phage JBD5(38.85%,1.0E-19）
AIL81073	4209041	4209973	Mu-like prophage major head subunit gpT	FAM000012			Pseudomonas phage JBD5(53.23%,5.0E-111）
AIL81074	4209977	4210411	Mu-like prophage FluMu protein gp36	FAM000010			Haemophilus phage SuMu(37.59%,2.0E-23）
AIL81075	4210408	4210998	Hypothetical protein	FAM000280
AIL81076	4211001	4211348	Phage tail sheath-like protein	FAM001281			Haemophilus phage SuMu(37.35%,2.0E-07）
AIL81077	4211360	4213315	Hypothetical protein	FAM002225
AIL81078	4213315	4214376	Hypothetical protein	FAM002226
AIL81079	4214379	4215188	Phage tail sheath-like protein	FAM001284			Haemophilus phage SuMu(30.65%,1.0E-21）
AIL81080	4215308	4215685	Hypothetical protein	FAM000282			Haemophilus phage SuMu(30.65%,2.0E-10）
AIL81081	4215696	4216037	Hypothetical protein	FAM001285
AIL81082	4216037	4216246	Hypothetical protein	FAM001286
AIL81083	4218450	4218914	Transposase	FAM000499
AIL81084	4219977	4221152	Multidrug DMT transporter	FAM000285			Haemophilus phage SuMu(22.27%,5.0E-24）
AIL81085	4221142	4222197	Hypothetical protein	FAM001288			Haemophilus phage SuMu(28.74%,4.0E-31）
AIL81086	4222194	4222679	Mu-like prophage FluMu protein gp45	FAM000119			Haemophilus phage SuMu(39.13%,1.0E-15）
AIL81087	4222687	4223049	Mu-like prophage FluMu protein gp46	FAM000120			Enterobacteria phage phiP27(39.19%,6.0E-08）
AIL81088	4223053	4224099	Mu-like prophage FluMu protein gp47	FAM000121			Haemophilus phage SuMu(25.14%,7.0E-20）
AIL81089	4224096	4224632	Hypothetical protein	FAM001289
AIL81090	4224629	4226167	Tail protein	FAM002227			Enterobacteria phage phiP27(40%,5.0E-07）
Acinetobacter baumannii strain AbH12O-A2					35295	43
AIS06788	2189274	2189549	DNA binding protein ner	FAM000096			Rhodobacter phage RcapMu(38.71%,4.0E-08）
AIS06789	2189549	2191699	Transposase A	FAM000269			Pseudomonas phage MP42(41.6%,4.0E-145）
AIS06790	2191756	2192511	Mu-like prophage FluMu transposase B	FAM000031			Pseudomonas phage JBD5(48.75%,1.0E-74）
AIS06791	2192514	2193188	Hypothetical protein	FAM000030			Pseudomonas phage DMS3(28.36%,2.0E-16）
AIS06792	2193185	2193430	Hypothetical protein	FAM002222
AIS06793	2193432	2193758	Transcriptional regulator	FAM000029			Rhodobacter phage RcapMu(32.35%,1.0E-13）
AIS06794	2193767	2193979	Conjugal transfer protein TraR	FAM000072			Vibrio phage vB_VpaM_MAR(43.28%,7.0E-10）
AIS06795	2194033	2194212	Hypothetical protein	FAM001277
AIS06796	2194212	2194715	Hypothetical protein	FAM000223			Enterobacteria phage Mu(30.28%,3.0E-09）
AIS06797	2194739	2195047	DNA-binding protein HU-beta	FAM000026			Burkholderia phage BcepMu(58.43%,2.0E-29）
AIS06798	2195340	2195543	Hypothetical protein	FAM001273
AIS06799	2195955	2196395	Mu-like prophage transcriptional regulator	FAM000023			Pseudomonas phage JBD88a(42.37%,1.0E-26）
AIS06800	2196352	2196786	Hypothetical protein	FAM002223			Rhizobium phage RR1-B(23.88%,1.0E-10）
AIS06801	2196907	2197407	Hypothetical protein	FAM000104			Bordetella phage BIP-1(53.09%,1.0E-59）
AIS06802	2197404	2197763	Hypothetical protein	FAM001279			Dunaliella viridis virus SI2(32.26%,1.0E-05）
AIS06803	2197760	2198101	Hypothetical protein	FAM000185			Burkholderia phage BcepMu(39.45%,2.0E-21）
AIS06804	2198101	2198412	Mu-like prophage FluMu protein gp26	FAM000021			Pseudomonas phage B3(50.98%,7.0E-33）
AIS06805	2198421	2198969	Mu-like prophage FluMu protein gp27	FAM000075			Burkholderia phage phiE255(50%,3.0E-57）
AIS06806	2198966	2200525	Mu-like prophage FluMu protein gp28	FAM000017			Burkholderia phage phiE255(51.97%,9.0E-158）
AIS06807	2201322	2202062	Hypothetical protein	FAM002224			Shigella phage POCJ13(22.4%,8.0E-08）
AIS06808	2202286	2203053	Restriction endonuclease subunit M	FAM000086			Vibrio phage VP882(60.85%,8.0E-117）
AIS06809	2203129	2204703	Mu-like prophage portal protein	FAM000016			Pseudomonas phage JD024(39.19%,9.0E-125）
AIS06810	2204703	2206016	Mu-like prophage FluMu F protein	FAM000047			Pseudomonas phage JBD30(35.6%,7.0E-96）
AIS06811	2206118	2206594	Virion morphogenesis protein	FAM000009			Burkholderia phage BcepMu(30.36%,9.0E-16）
AIS06812	2206781	2207842	Mu-like prophage I protein	FAM000014			Pseudomonas phage JBD24(34.23%,2.0E-44）
AIS06813	2207861	2208286	Hypothetical protein	FAM000013			Pseudomonas phage JBD5(38.85%,1.0E-19）
AIS06814	2208286	2209218	Mu-like prophage major head subunit gpT	FAM000012			Pseudomonas phage JBD5(53.23%,5.0E-111）
AIS06815	2209222	2209656	Mu-like prophage FluMu protein gp36	FAM000010			Haemophilus phage SuMu(37.59%,2.0E-23）
AIS06816	2209653	2210243	Hypothetical protein	FAM000280
AIS06817	2210246	2210593	Phage tail sheath-like protein	FAM001281			Haemophilus phage SuMu(37.35%,2.0E-07）
AIS06818	2210605	2212560	Hypothetical protein	FAM002225
AIS06819	2212560	2213621	Hypothetical protein	FAM002226
AIS06820	2213624	2214433	Phage tail sheath-like protein	FAM001284			Haemophilus phage SuMu(30.65%,1.0E-21）
AIS06821	2214553	2214930	Hypothetical protein	FAM000282			Haemophilus phage SuMu(30.65%,2.0E-10）
AIS06822	2214941	2215282	Hypothetical protein	FAM001285
AIS06823	2215282	2215491	Hypothetical protein	FAM001286
AIS06824	2218379	2219554	Multidrug DMT transporter	FAM000285			Haemophilus phage SuMu(22.27%,5.0E-24）
AIS06825	2219544	2220599	Hypothetical protein	FAM001288			Haemophilus phage SuMu(28.74%,4.0E-31）
AIS06826	2220596	2221081	Mu-like prophage FluMu protein gp45	FAM000119			Haemophilus phage SuMu(39.13%,1.0E-15）
AIS06827	2221089	2221451	Mu-like prophage FluMu protein gp46	FAM000120			Enterobacteria phage phiP27(39.19%,6.0E-08）
AIS06828	2221455	2222501	Mu-like prophage FluMu protein gp47	FAM000121			Haemophilus phage SuMu(25.14%,7.0E-20）
AIS06829	2222498	2223034	Hypothetical protein	FAM001289
AIS06830	2223031	2224569	Tail protein	FAM002227			Enterobacteria phage phiP27(40%,5.0E-07）
Acinetobacter baumannii strain UH106_440					35295	45
KHW84320	25952	26227	DNA binding protein ner	FAM000096			Rhodobacter phage RcapMu(38.71%,4.0E-08）
KHW84321	26227	28377	Transposase A	FAM000269			Pseudomonas phage MP42(41.6%,4.0E-145）
KHW84322	28434	29189	Mu-like prophage FluMu transposase B	FAM000031			Pseudomonas phage JBD5(48.75%,1.0E-74）
KHW84323	29192	29866	Hypothetical protein	FAM000030			Pseudomonas phage DMS3(28.36%,2.0E-16）
KHW84324	29863	30108	Hypothetical protein	FAM002222
KHW84325	30110	30436	Transcriptional regulator	FAM000029			Rhodobacter phage RcapMu(32.35%,1.0E-13）
KHW84326	30445	30657	Conjugal transfer protein TraR	FAM000072			Vibrio phage vB_VpaM_MAR(43.28%,7.0E-10）
KHW84379	30711	30890	Hypothetical protein	FAM001277
KHW84327	30890	31393	Hypothetical protein	FAM000223			Enterobacteria phage Mu(30.28%,3.0E-09）
KHW84328	31417	31725	DNA-binding protein HU-beta	FAM000026			Burkholderia phage BcepMu(58.43%,2.0E-29）
KHW84329	32018	32221	Hypothetical protein	FAM001273
KHW84330	32221	32652	Hypothetical protein	FAM004055
KHW84331	32633	33073	Mu-like prophage transcriptional regulator	FAM000023			Pseudomonas phage JBD88a(42.37%,1.0E-26）
KHW84332	33030	33464	Hypothetical protein	FAM002223			Rhizobium phage RR1-B(23.88%,1.0E-10）
KHW84333	33585	34085	Hypothetical protein	FAM000104			Bordetella phage BIP-1(53.09%,1.0E-59）
KHW84334	34082	34441	Hypothetical protein	FAM001279			Dunaliella viridis virus SI2(32.26%,1.0E-05）
KHW84335	34438	34779	Hypothetical protein	FAM000185			Burkholderia phage BcepMu(39.45%,2.0E-21）
KHW84336	34779	35090	Mu-like prophage FluMu protein gp26	FAM000021			Pseudomonas phage B3(50.98%,7.0E-33）
KHW84337	35099	35647	Mu-like prophage FluMu protein gp27	FAM000075			Burkholderia phage phiE255(50%,3.0E-57）
KHW84338	35644	37203	Mu-like prophage FluMu protein gp28	FAM000017			Burkholderia phage phiE255(51.97%,9.0E-158）
KHW84380	38000	38740	Hypothetical protein	FAM002224			Shigella phage POCJ13(22.4%,8.0E-08）
KHW84339	38964	39731	Restriction endonuclease subunit M	FAM000086			Vibrio phage VP882(60.85%,8.0E-117）
KHW84340	39807	41381	Mu-like prophage portal protein	FAM000016			Pseudomonas phage JD024(39.19%,9.0E-125）
KHW84341	41381	42694	Mu-like prophage FluMu F protein	FAM000047			Pseudomonas phage JBD30(35.6%,7.0E-96）
KHW84342	42796	43272	Virion morphogenesis protein	FAM000009			Burkholderia phage BcepMu(30.36%,9.0E-16）
KHW84343	43459	44520	Mu-like prophage I protein	FAM000014			Pseudomonas phage JBD24(34.23%,2.0E-44）
KHW84344	44539	44964	Hypothetical protein	FAM000013			Pseudomonas phage JBD5(38.85%,1.0E-19）
KHW84345	44964	45896	Mu-like prophage major head subunit gpT	FAM000012			Pseudomonas phage JBD5(53.23%,5.0E-111）
KHW84346	45900	46334	Mu-like prophage FluMu protein gp36	FAM000010			Haemophilus phage SuMu(37.59%,2.0E-23）
KHW84347	46331	46921	Hypothetical protein	FAM000280
KHW84348	46924	47271	Phage tail sheath-like protein	FAM001281			Haemophilus phage SuMu(37.35%,2.0E-07）
KHW84349	47283	49238	Hypothetical protein	FAM002225
KHW84350	49238	50299	Hypothetical protein	FAM002226
KHW84351	50302	51111	Phage tail sheath-like protein	FAM001284			Haemophilus phage SuMu(30.65%,1.0E-21）
KHW84352	51231	51608	Hypothetical protein	FAM000282			Haemophilus phage SuMu(30.65%,2.0E-10）
KHW84353	51619	51960	Hypothetical protein	FAM001285
KHW84354	51960	52169	Hypothetical protein	FAM001286
KHW84355	54396	54986	Hypothetical protein	FAM004529			Rhizobium phage RR1-A(32.56%,3.0E-05）
KHW84356	55057	56232	Multidrug DMT transporter	FAM000285			Haemophilus phage SuMu(22.27%,5.0E-24）
KHW84357	56222	57277	Hypothetical protein	FAM001288			Haemophilus phage SuMu(28.74%,4.0E-31）
KHW84358	57274	57759	Mu-like prophage FluMu protein gp45	FAM000119			Haemophilus phage SuMu(39.13%,1.0E-15）
KHW84359	57767	58129	Mu-like prophage FluMu protein gp46	FAM000120			Enterobacteria phage phiP27(39.19%,6.0E-08）
KHW84360	58133	59179	Mu-like prophage FluMu protein gp47	FAM000121			Haemophilus phage SuMu(25.14%,7.0E-20）
KHW84361	59176	59712	Hypothetical protein	FAM001289
KHW84362	59709	61247	Tail protein	FAM002227			Enterobacteria phage phiP27(40%,5.0E-07）
Acinetobacter baumannii strain UH437_147					35635	48
KHY99126	9651	11189	Tail protein	FAM002227			Enterobacteria phage phiP27(40%,1.0E-07）
KHY99127	11186	11725	Hypothetical protein	FAM001289
KHY99128	11722	12768	Mu-like prophage FluMu protein gp47	FAM000121			Haemophilus phage SuMu(26.5%,4.0E-23）
KHY99129	12772	13134	Mu-like prophage FluMu protein gp46	FAM000120			Haemophilus phage SuMu(32.26%,4.0E-08）
KHY99130	13142	13624	Mu-like prophage FluMu protein gp45	FAM000119			Haemophilus phage SuMu(40.95%,2.0E-15）
KHY99131	13621	14676	Hypothetical protein	FAM001288			Haemophilus phage SuMu(28.45%,4.0E-31）
KHY99132	14666	15841	Multidrug DMT transporter	FAM000285			Haemophilus phage SuMu(21.18%,7.0E-20）
KHY99133	15929	18025	Hypothetical protein	FAM001287			Haemophilus phage SuMu(29.98%,1.0E-48）
KHY99134	18029	18262	Hypothetical protein	FAM001286
KHY99135	18292	18603	Hypothetical protein	FAM001285
KHY99136	18606	18983	Hypothetical protein	FAM000282			Haemophilus phage SuMu(28.33%,2.0E-11）
KHY99137	19112	19921	Phage tail sheath-like protein	FAM001284			Haemophilus phage SuMu(31.38%,1.0E-21）
KHY99138	19918	22557	GDSL family lipase	FAM003814			Pseudomonas phage tf(25.79%,9.0E-06）
KHY99139	22568	22915	Phage tail sheath-like protein	FAM001281			Haemophilus phage SuMu(37.93%,2.0E-09）
KHY99140	22915	23526	Hypothetical protein	FAM000280			Haemophilus phage SuMu(28.76%,3.0E-06）
KHY99141	23523	23951	Mu-like prophage FluMu protein gp36	FAM000010			Haemophilus phage SuMu(39.01%,5.0E-25）
KHY99142	23955	24863	Mu-like prophage major head subunit gpT	FAM000012			Pseudomonas phage MP29(58.94%,6.0E-117）
KHY99143	24860	25270	Hypothetical protein	FAM000013			Pseudomonas phage JBD5(48.53%,7.0E-31）
KHY99144	25273	26349	Mu-like prophage I protein	FAM000014			Pseudomonas phage JBD30(35.09%,4.0E-48）
KHY99145	26429	26905	Virion morphogenesis protein	FAM000009			Pseudomonas phage JBD5(38.41%,2.0E-20）
KHY99146	26902	28161	Mu-like prophage FluMu F protein	FAM000047			Pseudomonas phage JBD30(36.36%,1.0E-91）
KHY99147	28161	29774	Mu-like prophage portal protein	FAM000016			Pseudomonas phage JD024(41.93%,1.0E-131）
KHY99148	29944	30711	Restriction endonuclease subunit M	FAM000086			Vibrio phage VP882(61.24%,1.0E-113）
KHY99149	30894	31679	Hypothetical protein	FAM001280
KHY99150	31666	33303	Mu-like prophage FluMu protein gp28	FAM000017			Citromicrobium phage vB_CibM-P1(43.39%,4.0E-139）
KHY99151	33303	33869	Mu-like prophage FluMu protein gp27	FAM000075			Pseudomonas phage B3(29.08%,1.0E-11）
KHY99152	33878	34171	Mu-like prophage FluMu protein gp26	FAM000021			Vibrio phage martha 12B12(51.55%,9.0E-26）
KHY99239	34174	34470	Hypothetical protein	FAM000803
KHY99153	34476	34823	Hypothetical protein	FAM001279
KHY99154	34820	35320	Hypothetical protein	FAM000104			Bordetella phage BIP-1(53.42%,1.0E-56）
KHY99155	35407	35973	Hypothetical protein	FAM001278
KHY99156	35975	36622	Peptidase S24	FAM000058			Haemophilus phage SuMu(30.91%,9.0E-29）
KHY99157	36723	36929	Phage-related DNA-binding protein	FAM000179			Pseudomonas phage B3(51.79%,8.0E-16）
KHY99158	37124	37420	IclR family transcriptional regulator	FAM000178			Pseudomonas phage B3(41.76%,2.0E-20）
KHY99159	37438	38325	Hypothetical protein	FAM003812			Burkholderia phage BcepMu(33.57%,3.0E-34）
KHY99160	38328	40079	Integrase	FAM000176			Pseudomonas phage B3(36.82%,3.0E-125）
KHY99161	40089	41366	Transposase	FAM000175			Burkholderia phage BcepMu(47.07%,2.0E-119）
KHY99162	41461	41679	Conjugal transfer protein TraR	FAM000072			Vibrio phage vB_VpaM_MAR(45.59%,5.0E-12）
KHY99163	41676	41888	Hypothetical protein	FAM001277
KHY99164	41885	42556	Hypothetical protein	FAM001276			Burkholderia phage KS10(34.88%,4.0E-12）
KHY99165	42556	43059	Hypothetical protein	FAM000223			Enterobacteria phage Mu(25.53%,9.0E-07）
KHY99166	43255	43527	DNA-binding protein HU-beta	FAM000026			Bacillus phage 0305phi8-36(62.22%,2.0E-34）
KHY99167	43527	43706	Hypothetical protein	FAM003810
KHY99168	43743	44027	Hypothetical protein	FAM004583
KHY99169	44164	44451	Hypothetical protein	FAM003883
KHY99240	44448	44648	Hypothetical protein	FAM001273
KHY99170	44650	44862	Hypothetical protein	FAM001272
KHY99171	44849	45286	Mu-like prophage transcriptional regulator	FAM000023			Burkholderia phage BcepMu(43.61%,1.0E-30）
Acinetobacter baumannii strain UH437_148					36205	49
KHY84339	168717	170255	Tail protein	FAM002227			Enterobacteria phage phiP27(40%,1.0E-07）
KHY84340	170252	170791	Hypothetical protein	FAM001289
KHY84341	170788	171834	Mu-like prophage FluMu protein gp47	FAM000121			Haemophilus phage SuMu(26.5%,4.0E-23）
KHY84342	171838	172200	Mu-like prophage FluMu protein gp46	FAM000120			Haemophilus phage SuMu(32.26%,4.0E-08）
KHY84343	172208	172690	Mu-like prophage FluMu protein gp45	FAM000119			Haemophilus phage SuMu(40.95%,2.0E-15）
KHY84344	172687	173742	Hypothetical protein	FAM001288			Haemophilus phage SuMu(28.45%,4.0E-31）
KHY84345	173732	174907	Multidrug DMT transporter	FAM000285			Haemophilus phage SuMu(21.18%,7.0E-20）
KHY84346	174995	177091	Hypothetical protein	FAM001287			Haemophilus phage SuMu(29.98%,1.0E-48）
KHY84347	177095	177328	Hypothetical protein	FAM001286
KHY84348	177358	177669	Hypothetical protein	FAM001285
KHY84349	177672	178049	Hypothetical protein	FAM000282			Haemophilus phage SuMu(28.33%,2.0E-11）
KHY84350	178178	178987	Phage tail sheath-like protein	FAM001284			Haemophilus phage SuMu(31.38%,1.0E-21）
KHY84351	178984	181623	GDSL family lipase	FAM003814			Pseudomonas phage tf(25.79%,9.0E-06）
KHY84352	181634	181981	Phage tail sheath-like protein	FAM001281			Haemophilus phage SuMu(37.93%,2.0E-09）
KHY84353	181981	182592	Hypothetical protein	FAM000280			Haemophilus phage SuMu(28.76%,3.0E-06）
KHY84354	182589	183017	Mu-like prophage FluMu protein gp36	FAM000010			Haemophilus phage SuMu(39.01%,5.0E-25）
KHY84355	183021	183929	Mu-like prophage major head subunit gpT	FAM000012			Pseudomonas phage MP29(58.94%,6.0E-117）
KHY84356	183926	184336	Hypothetical protein	FAM000013			Pseudomonas phage JBD5(48.53%,7.0E-31）
KHY84357	184339	185415	Mu-like prophage I protein	FAM000014			Pseudomonas phage JBD30(35.09%,4.0E-48）
KHY84358	185495	185971	Virion morphogenesis protein	FAM000009			Pseudomonas phage JBD5(38.41%,2.0E-20）
KHY84359	185968	187227	Mu-like prophage FluMu F protein	FAM000047			Pseudomonas phage JBD30(36.36%,1.0E-91）
KHY84360	187227	188840	Mu-like prophage portal protein	FAM000016			Pseudomonas phage JD024(41.93%,1.0E-131）
KHY84361	189010	189777	Restriction endonuclease subunit M	FAM000086			Vibrio phage VP882(61.24%,1.0E-113）
KHY84362	189960	190745	Hypothetical protein	FAM001280
KHY84363	190732	192369	Mu-like prophage FluMu protein gp28	FAM000017			Citromicrobium phage vB_CibM-P1(43.39%,4.0E-139）
KHY84364	192369	192935	Mu-like prophage FluMu protein gp27	FAM000075			Pseudomonas phage B3(29.08%,1.0E-11）
KHY84365	192944	193237	Mu-like prophage FluMu protein gp26	FAM000021			Vibrio phage martha 12B12(51.55%,9.0E-26）
KHY84613	193240	193536	Hypothetical protein	FAM000803
KHY84366	193542	193889	Hypothetical protein	FAM001279
KHY84367	193886	194386	Hypothetical protein	FAM000104			Bordetella phage BIP-1(53.42%,1.0E-56）
KHY84368	194473	195039	Hypothetical protein	FAM001278
KHY84369	195041	195688	Peptidase S24	FAM000058			Haemophilus phage SuMu(30.91%,9.0E-29）
KHY84370	195789	195995	Phage-related DNA-binding protein	FAM000179			Pseudomonas phage B3(51.79%,8.0E-16）
KHY84371	196190	196486	IclR family transcriptional regulator	FAM000178			Pseudomonas phage B3(41.76%,2.0E-20）
KHY84372	196504	197391	Hypothetical protein	FAM003812			Burkholderia phage BcepMu(33.57%,3.0E-34）
KHY84373	197394	199145	Integrase	FAM000176			Pseudomonas phage B3(36.82%,3.0E-125）
KHY84374	199155	200432	Transposase	FAM000175			Burkholderia phage BcepMu(47.07%,2.0E-119）
KHY84375	200527	200745	Conjugal transfer protein TraR	FAM000072			Vibrio phage vB_VpaM_MAR(45.59%,5.0E-12）
KHY84376	200742	200954	Hypothetical protein	FAM001277
KHY84377	200951	201622	Hypothetical protein	FAM001276			Burkholderia phage KS10(34.88%,4.0E-12）
KHY84378	201622	202125	Hypothetical protein	FAM000223			Enterobacteria phage Mu(25.53%,9.0E-07）
KHY84379	202321	202593	DNA-binding protein HU-beta	FAM000026			Bacillus phage 0305phi8-36(62.22%,2.0E-34）
KHY84380	202593	202772	Hypothetical protein	FAM003810
KHY84381	202809	203093	Hypothetical protein	FAM004583
KHY84382	203230	203517	Hypothetical protein	FAM003883
KHY84614	203514	203714	Hypothetical protein	FAM001273
KHY84383	203716	203928	Hypothetical protein	FAM001272
KHY84384	203915	204352	Mu-like prophage transcriptional regulator	FAM000023			Burkholderia phage BcepMu(43.61%,1.0E-30）
KHY84385	204473	204922	Transcriptional regulator	FAM001271			Rhizobium phage RR1-B(27.64%,8.0E-09）
Acinetobacter baumannii strain UH437_149					36205	49
KHY93308	58165	58614	Transcriptional regulator	FAM001271			Rhizobium phage RR1-B(27.64%,8.0E-09）
KHY93309	58735	59172	Mu-like prophage transcriptional regulator	FAM000023			Burkholderia phage BcepMu(43.61%,1.0E-30）
KHY93310	59159	59371	Hypothetical protein	FAM001272
KHY93368	59373	59573	Hypothetical protein	FAM001273
KHY93311	59570	59857	Hypothetical protein	FAM003883
KHY93312	59994	60278	Hypothetical protein	FAM004583
KHY93313	60315	60494	Hypothetical protein	FAM003810
KHY93314	60494	60766	DNA-binding protein HU-beta	FAM000026			Bacillus phage 0305phi8-36(62.22%,2.0E-34）
KHY93315	60962	61465	Hypothetical protein	FAM000223			Enterobacteria phage Mu(25.53%,9.0E-07）
KHY93316	61465	62136	Hypothetical protein	FAM001276			Burkholderia phage KS10(34.88%,4.0E-12）
KHY93317	62133	62345	Hypothetical protein	FAM001277
KHY93318	62342	62560	Conjugal transfer protein TraR	FAM000072			Vibrio phage vB_VpaM_MAR(45.59%,5.0E-12）
KHY93319	62655	63932	Transposase	FAM000175			Burkholderia phage BcepMu(47.07%,2.0E-119）
KHY93320	63942	65693	Integrase	FAM000176			Pseudomonas phage B3(36.82%,3.0E-125）
KHY93321	65696	66583	Hypothetical protein	FAM003812			Burkholderia phage BcepMu(33.57%,3.0E-34）
KHY93322	66601	66897	IclR family transcriptional regulator	FAM000178			Pseudomonas phage B3(41.76%,2.0E-20）
KHY93323	67092	67298	Phage-related DNA-binding protein	FAM000179			Pseudomonas phage B3(51.79%,8.0E-16）
KHY93324	67399	68046	Peptidase S24	FAM000058			Haemophilus phage SuMu(30.91%,9.0E-29）
KHY93325	68048	68614	Hypothetical protein	FAM001278
KHY93326	68701	69201	Hypothetical protein	FAM000104			Bordetella phage BIP-1(53.42%,1.0E-56）
KHY93327	69198	69545	Hypothetical protein	FAM001279
KHY93369	69551	69847	Hypothetical protein	FAM000803
KHY93328	69850	70143	Mu-like prophage FluMu protein gp26	FAM000021			Vibrio phage martha 12B12(51.55%,9.0E-26）
KHY93329	70152	70718	Mu-like prophage FluMu protein gp27	FAM000075			Pseudomonas phage B3(29.08%,1.0E-11）
KHY93330	70718	72355	Mu-like prophage FluMu protein gp28	FAM000017			Citromicrobium phage vB_CibM-P1(43.39%,4.0E-139）
KHY93331	72342	73127	Hypothetical protein	FAM001280
KHY93332	73310	74077	Restriction endonuclease subunit M	FAM000086			Vibrio phage VP882(61.24%,1.0E-113）
KHY93333	74247	75860	Mu-like prophage portal protein	FAM000016			Pseudomonas phage JD024(41.93%,1.0E-131）
KHY93334	75860	77119	Mu-like prophage FluMu F protein	FAM000047			Pseudomonas phage JBD30(36.36%,1.0E-91）
KHY93335	77116	77592	Virion morphogenesis protein	FAM000009			Pseudomonas phage JBD5(38.41%,2.0E-20）
KHY93336	77672	78748	Mu-like prophage I protein	FAM000014			Pseudomonas phage JBD30(35.09%,4.0E-48）
KHY93337	78751	79161	Hypothetical protein	FAM000013			Pseudomonas phage JBD5(48.53%,7.0E-31）
KHY93338	79158	80066	Mu-like prophage major head subunit gpT	FAM000012			Pseudomonas phage MP29(58.94%,6.0E-117）
KHY93339	80070	80498	Mu-like prophage FluMu protein gp36	FAM000010			Haemophilus phage SuMu(39.01%,5.0E-25）
KHY93340	80495	81106	Hypothetical protein	FAM000280			Haemophilus phage SuMu(28.76%,3.0E-06）
KHY93341	81106	81453	Phage tail sheath-like protein	FAM001281			Haemophilus phage SuMu(37.93%,2.0E-09）
KHY93342	81464	84103	GDSL family lipase	FAM003814			Pseudomonas phage tf(25.79%,9.0E-06）
KHY93343	84100	84909	Phage tail sheath-like protein	FAM001284			Haemophilus phage SuMu(31.38%,1.0E-21）
KHY93344	85038	85415	Hypothetical protein	FAM000282			Haemophilus phage SuMu(28.33%,2.0E-11）
KHY93345	85418	85729	Hypothetical protein	FAM001285
KHY93346	85759	85992	Hypothetical protein	FAM001286
KHY93347	85996	88092	Hypothetical protein	FAM001287			Haemophilus phage SuMu(29.98%,1.0E-48）
KHY93348	88180	89355	Multidrug DMT transporter	FAM000285			Haemophilus phage SuMu(21.18%,7.0E-20）
KHY93349	89345	90400	Hypothetical protein	FAM001288			Haemophilus phage SuMu(28.45%,4.0E-31）
KHY93350	90397	90879	Mu-like prophage FluMu protein gp45	FAM000119			Haemophilus phage SuMu(40.95%,2.0E-15）
KHY93351	90887	91249	Mu-like prophage FluMu protein gp46	FAM000120			Haemophilus phage SuMu(32.26%,4.0E-08）
KHY93352	91253	92299	Mu-like prophage FluMu protein gp47	FAM000121			Haemophilus phage SuMu(26.5%,4.0E-23）
KHY93353	92296	92835	Hypothetical protein	FAM001289
KHY93354	92832	94370	Tail protein	FAM002227			Enterobacteria phage phiP27(40%,1.0E-07）
Acinetobacter baumannii UH12208					33227	48
ETQ21581	13495	14541	Mu-like prophage FluMu protein gp47	FAM000121			Haemophilus phage SuMu(25.14%,7.0E-20）
ETQ21616	14545	14907	Mu-like prophage FluMu protein gp46	FAM000120			Enterobacteria phage phiP27(39.19%,6.0E-08）
ETQ21617	14915	15400	Mu-like prophage FluMu protein gp45	FAM000119			Haemophilus phage SuMu(39.13%,1.0E-15）
ETQ21609	15397	16452	Hypothetical protein	FAM001288			Haemophilus phage SuMu(28.74%,4.0E-31）
ETQ21598	16442	17617	DNA circularization, N-terminal domain protein	FAM000285			Haemophilus phage SuMu(22.27%,5.0E-24）
ETQ21626	17688	18278	Hypothetical protein	FAM004529			Rhizobium phage RR1-A(32.56%,3.0E-05）
ETQ21578	18321	20138	Hypothetical protein	FAM001287			Haemophilus phage SuMu(32.47%,3.0E-49）
ETQ21629	20226	20501	Hypothetical protein	FAM004530
ETQ21604	20505	20714	Hypothetical protein	FAM001286
ETQ21582	20714	21055	Hypothetical protein	FAM001285
ETQ21592	21066	21443	Hypothetical protein	FAM000282			Haemophilus phage SuMu(30.65%,2.0E-10）
ETQ21631	21563	22372	Phage tail sheath-like protein	FAM001284			Haemophilus phage SuMu(30.65%,1.0E-21）
ETQ21624	22375	23436	Hypothetical protein	FAM002226
ETQ21574	23436	25391	Hypothetical protein	FAM002225
ETQ21572	25403	25750	Hypothetical protein	FAM001281			Haemophilus phage SuMu(37.35%,2.0E-07）
ETQ21638	25753	26343	PF08873 domain protein	FAM000280
ETQ21590	26340	26774	Mu-like prophage FluMu protein gp36	FAM000010			Haemophilus phage SuMu(37.59%,2.0E-23）
ETQ21613	26778	27710	Mu-like prophage major head subunit gpT	FAM000012			Pseudomonas phage JBD5(53.23%,5.0E-111）
ETQ21593	27710	28135	Hypothetical protein	FAM000013			Pseudomonas phage JBD5(38.85%,1.0E-19）
ETQ21608	28154	29122	Mu-like prophage I protein	FAM000014			Pseudomonas phage JBD5(34.45%,4.0E-39）
ETQ21645	29402	29878	Virion morphogenesis protein	FAM000009			Burkholderia phage BcepMu(30.36%,9.0E-16）
ETQ21621	29980	31293	Mu-like prophage FluMu F protein	FAM000047			Pseudomonas phage JBD30(35.6%,7.0E-96）
ETQ21606	31293	32867	Mu-like prophage portal protein	FAM000016			Pseudomonas phage JD024(39.19%,9.0E-125）
ETQ21587	32943	33710	DNA adenine methylase	FAM000086			Vibrio phage VP882(60.85%,8.0E-117）
ETQ21625	33907	34674	PF13643 domain protein	FAM002224			Shigella phage POCJ13(22.71%,3.0E-08）
ETQ21632	34828	35019	Hypothetical protein	FAM004531
ETQ21635	35043	35474	Hypothetical protein	FAM004532
ETQ21634	35471	37030	Mu-like prophage FluMu protein gp28	FAM000017			Burkholderia phage phiE255(51.97%,9.0E-158）
ETQ21614	37027	37575	Mu-like prophage FluMu protein gp27	FAM000075			Burkholderia phage phiE255(50%,3.0E-57）
ETQ21610	37584	37895	Mu-like prophage FluMu protein gp26	FAM000021			Pseudomonas phage B3(50.98%,7.0E-33）
ETQ21591	37895	38236	Hypothetical protein	FAM000185			Burkholderia phage BcepMu(39.45%,2.0E-21）
ETQ21647	38233	38592	Hypothetical protein	FAM001279			Dunaliella viridis virus SI2(32.26%,1.0E-05）
ETQ21571	38589	39089	Glycosyl hydrolase 108	FAM000104			Bordetella phage BIP-1(53.09%,1.0E-59）
ETQ21576	39210	39644	Mor transcription activator family protein	FAM002223			Rhizobium phage RR1-B(23.88%,1.0E-10）
ETQ21646	39601	39999	Mu-like prophage transcriptional regulator	FAM000023			Pseudomonas phage JBD88a(40.71%,4.0E-24）
ETQ21603	40022	40453	Hypothetical protein	FAM004055
ETQ21577	40453	40653	Hypothetical protein	FAM001273
ETQ21612	40718	40867	Hypothetical protein	FAM004528
ETQ21575	40949	41257	DNA-binding protein HU-beta	FAM000026			Burkholderia phage BcepMu(58.43%,2.0E-29）
ETQ21566	41281	41784	Gam-like protein	FAM000223			Enterobacteria phage Mu(30.28%,3.0E-09）
ETQ21596	41784	42014	Hypothetical protein	FAM001277
ETQ21637	42017	42229	C4-type zinc finger protein, DksA/TraR family	FAM000072			Vibrio phage vB_VpaM_MAR(43.28%,7.0E-10）
ETQ21586	42238	42600	Transcriptional regulator	FAM000029			Rhodobacter phage RcapMu(32.35%,2.0E-13）
ETQ21562	42566	42811	Hypothetical protein	FAM002222
ETQ21639	42808	43482	Hypothetical protein	FAM000030			Pseudomonas phage DMS3(28.36%,2.0E-16）
ETQ21583	43485	44240	Mu-like prophage FluMu transposase B	FAM000031			Pseudomonas phage JBD5(48.75%,1.0E-74）
ETQ21627	44297	46447	Transposase A	FAM000269			Pseudomonas phage MP42(41.6%,4.0E-145）
ETQ21633	46447	46722	DNA binding protein ner	FAM000096			Rhodobacter phage RcapMu(38.71%,4.0E-08）
Acinetobacter baumannii UH16208					33227	48
ETQ38342	25979	26254	DNA binding protein ner	FAM000096			Rhodobacter phage RcapMu(38.71%,4.0E-08）
ETQ38320	26254	28404	Transposase A	FAM000269			Pseudomonas phage MP42(41.6%,4.0E-145）
ETQ38303	28461	29216	Mu-like prophage FluMu transposase B	FAM000031			Pseudomonas phage JBD5(48.75%,1.0E-74）
ETQ38318	29219	29893	Hypothetical protein	FAM000030			Pseudomonas phage DMS3(28.36%,2.0E-16）
ETQ38323	29890	30135	Hypothetical protein	FAM002222
ETQ38290	30101	30463	Transcriptional regulator	FAM000029			Rhodobacter phage RcapMu(32.35%,2.0E-13）
ETQ38319	30472	30684	C4-type zinc finger protein, DksA/TraR family	FAM000072			Vibrio phage vB_VpaM_MAR(43.28%,7.0E-10）
ETQ38315	30687	30917	Hypothetical protein	FAM001277
ETQ38359	30917	31420	Gam-like protein	FAM000223			Enterobacteria phage Mu(30.28%,3.0E-09）
ETQ38332	31444	31752	DNA-binding protein HU-beta	FAM000026			Burkholderia phage BcepMu(58.43%,2.0E-29）
ETQ38350	31834	31983	Hypothetical protein	FAM004528
ETQ38285	32048	32248	Hypothetical protein	FAM001273
ETQ38279	32248	32679	Hypothetical protein	FAM004055
ETQ38367	32702	33100	Mu-like prophage transcriptional regulator	FAM000023			Pseudomonas phage JBD88a(40.71%,4.0E-24）
ETQ38283	33057	33491	Mor transcription activator family protein	FAM002223			Rhizobium phage RR1-B(23.88%,1.0E-10）
ETQ38336	33612	34112	Glycosyl hydrolase 108	FAM000104			Bordetella phage BIP-1(53.09%,1.0E-59）
ETQ38339	34109	34468	Hypothetical protein	FAM001279			Dunaliella viridis virus SI2(32.26%,1.0E-05）
ETQ38349	34465	34806	Hypothetical protein	FAM000185			Burkholderia phage BcepMu(39.45%,2.0E-21）
ETQ38298	34806	35117	Mu-like prophage FluMu protein gp26	FAM000021			Pseudomonas phage B3(50.98%,7.0E-33）
ETQ38294	35126	35674	Mu-like prophage FluMu protein gp27	FAM000075			Burkholderia phage phiE255(50%,3.0E-57）
ETQ38287	35671	37230	Mu-like prophage FluMu protein gp28	FAM000017			Burkholderia phage phiE255(51.97%,9.0E-158）
ETQ38282	37227	37547	Hypothetical protein	FAM004532
ETQ38289	37682	37873	Hypothetical protein	FAM004531
ETQ38286	38027	38794	PF13643 domain protein	FAM002224			Shigella phage POCJ13(22.71%,3.0E-08）
ETQ38340	38991	39758	DNA adenine methylase	FAM000086			Vibrio phage VP882(60.85%,8.0E-117）
ETQ38351	39834	41408	Mu-like prophage portal protein	FAM000016			Pseudomonas phage JD024(39.19%,9.0E-125）
ETQ38363	41408	42721	Mu-like prophage FluMu F protein	FAM000047			Pseudomonas phage JBD30(35.6%,7.0E-96）
ETQ38333	42823	43299	Virion morphogenesis protein	FAM000009			Burkholderia phage BcepMu(30.36%,9.0E-16）
ETQ38357	43579	44547	Mu-like prophage I protein	FAM000014			Pseudomonas phage JBD5(34.45%,4.0E-39）
ETQ38327	44566	44991	Hypothetical protein	FAM000013			Pseudomonas phage JBD5(38.85%,1.0E-19）
ETQ38321	44991	45923	Mu-like prophage major head subunit gpT	FAM000012			Pseudomonas phage JBD5(53.23%,5.0E-111）
ETQ38291	45927	46361	Mu-like prophage FluMu protein gp36	FAM000010			Haemophilus phage SuMu(37.59%,2.0E-23）
ETQ38341	46358	46948	PF08873 domain protein	FAM000280
ETQ38316	46951	47298	Hypothetical protein	FAM001281			Haemophilus phage SuMu(37.35%,2.0E-07）
ETQ38313	47310	49265	Hypothetical protein	FAM002225
ETQ38346	49265	50326	Hypothetical protein	FAM002226
ETQ38312	50329	51138	Phage tail sheath-like protein	FAM001284			Haemophilus phage SuMu(30.65%,1.0E-21）
ETQ38364	51258	51635	Hypothetical protein	FAM000282			Haemophilus phage SuMu(30.65%,2.0E-10）
ETQ38345	51646	51987	Hypothetical protein	FAM001285
ETQ38326	51987	52196	Hypothetical protein	FAM001286
ETQ38366	52200	52475	Hypothetical protein	FAM004530
ETQ38335	52563	54380	Hypothetical protein	FAM001287			Haemophilus phage SuMu(32.47%,3.0E-49）
ETQ38343	54603	55013	Hypothetical protein	FAM004529			Rhizobium phage RR1-A(32.56%,5.0E-06）
ETQ38330	55084	56259	DNA circularization, N-terminal domain protein	FAM000285			Haemophilus phage SuMu(22.27%,5.0E-24）
ETQ38354	56249	57304	Hypothetical protein	FAM001288			Haemophilus phage SuMu(28.74%,4.0E-31）
ETQ38295	57301	57786	Mu-like prophage FluMu protein gp45	FAM000119			Haemophilus phage SuMu(39.13%,1.0E-15）
ETQ38353	57794	58156	Mu-like prophage FluMu protein gp46	FAM000120			Enterobacteria phage phiP27(39.19%,6.0E-08）
ETQ38365	58160	59206	Mu-like prophage FluMu protein gp47	FAM000121			Haemophilus phage SuMu(25.14%,7.0E-20）
Acinetobacter baumannii UH19608					33227	48
ETQ55513	25979	26254	DNA binding protein ner	FAM000096			Rhodobacter phage RcapMu(38.71%,4.0E-08）
ETQ55501	26254	28404	Transposase A	FAM000269			Pseudomonas phage MP42(41.6%,4.0E-145）
ETQ55518	28461	29216	Mu-like prophage FluMu transposase B	FAM000031			Pseudomonas phage JBD5(48.75%,1.0E-74）
ETQ55536	29219	29893	Hypothetical protein	FAM000030			Pseudomonas phage DMS3(28.36%,2.0E-16）
ETQ55539	29890	30135	Hypothetical protein	FAM002222
ETQ55510	30101	30463	Transcriptional regulator	FAM000029			Rhodobacter phage RcapMu(32.35%,2.0E-13）
ETQ55489	30472	30684	C4-type zinc finger protein, DksA/TraR family	FAM000072			Vibrio phage vB_VpaM_MAR(43.28%,7.0E-10）
ETQ55515	30687	30917	Hypothetical protein	FAM001277
ETQ55554	30917	31420	Gam-like protein	FAM000223			Enterobacteria phage Mu(30.28%,3.0E-09）
ETQ55563	31444	31752	DNA-binding protein HU-beta	FAM000026			Burkholderia phage BcepMu(58.43%,2.0E-29）
ETQ55526	31834	31983	Hypothetical protein	FAM004528
ETQ55522	32048	32248	Hypothetical protein	FAM001273
ETQ55564	32248	32679	Hypothetical protein	FAM004055
ETQ55488	32702	33100	Mu-like prophage transcriptional regulator	FAM000023			Pseudomonas phage JBD88a(40.71%,4.0E-24）
ETQ55517	33057	33491	Mor transcription activator family protein	FAM002223			Rhizobium phage RR1-B(23.88%,1.0E-10）
ETQ55486	33612	34112	Glycosyl hydrolase 108	FAM000104			Bordetella phage BIP-1(53.09%,1.0E-59）
ETQ55519	34109	34468	Hypothetical protein	FAM001279			Dunaliella viridis virus SI2(32.26%,1.0E-05）
ETQ55521	34465	34806	Hypothetical protein	FAM000185			Burkholderia phage BcepMu(39.45%,2.0E-21）
ETQ55561	34806	35117	Mu-like prophage FluMu protein gp26	FAM000021			Pseudomonas phage B3(50.98%,7.0E-33）
ETQ55538	35126	35674	Mu-like prophage FluMu protein gp27	FAM000075			Burkholderia phage phiE255(50%,3.0E-57）
ETQ55481	35671	37230	Mu-like prophage FluMu protein gp28	FAM000017			Burkholderia phage phiE255(51.97%,9.0E-158）
ETQ55491	37227	37514	Hypothetical protein	FAM004532
ETQ55531	37682	37873	Hypothetical protein	FAM004531
ETQ55499	38027	38794	PF13643 domain protein	FAM002224			Shigella phage POCJ13(22.71%,3.0E-08）
ETQ55548	38991	39758	DNA adenine methylase	FAM000086			Vibrio phage VP882(60.85%,8.0E-117）
ETQ55553	39834	41408	Mu-like prophage portal protein	FAM000016			Pseudomonas phage JD024(39.19%,9.0E-125）
ETQ55537	41408	42721	Mu-like prophage FluMu F protein	FAM000047			Pseudomonas phage JBD30(35.6%,7.0E-96）
ETQ55556	42823	43299	Virion morphogenesis protein	FAM000009			Burkholderia phage BcepMu(30.36%,9.0E-16）
ETQ55502	43579	44547	Mu-like prophage I protein	FAM000014			Pseudomonas phage JBD5(34.45%,4.0E-39）
ETQ55500	44566	44991	Hypothetical protein	FAM000013			Pseudomonas phage JBD5(38.85%,1.0E-19）
ETQ55479	44991	45923	Mu-like prophage major head subunit gpT	FAM000012			Pseudomonas phage JBD5(53.23%,5.0E-111）
ETQ55484	45927	46361	Mu-like prophage FluMu protein gp36	FAM000010			Haemophilus phage SuMu(37.59%,2.0E-23）
ETQ55508	46358	46948	PF08873 domain protein	FAM000280
ETQ55497	46951	47298	Hypothetical protein	FAM001281			Haemophilus phage SuMu(37.35%,2.0E-07）
ETQ55557	47310	49265	Hypothetical protein	FAM002225
ETQ55540	49265	50326	Hypothetical protein	FAM002226
ETQ55549	50329	51138	Phage tail sheath-like protein	FAM001284			Haemophilus phage SuMu(30.65%,1.0E-21）
ETQ55530	51258	51635	Hypothetical protein	FAM000282			Haemophilus phage SuMu(30.65%,2.0E-10）
ETQ55543	51646	51987	Hypothetical protein	FAM001285
ETQ55560	51987	52196	Hypothetical protein	FAM001286
ETQ55559	52200	52475	Hypothetical protein	FAM004530
ETQ55555	52563	54380	Hypothetical protein	FAM001287			Haemophilus phage SuMu(32.47%,3.0E-49）
ETQ55514	54423	55013	Hypothetical protein	FAM004529			Rhizobium phage RR1-A(32.56%,3.0E-05）
ETQ55511	55084	56259	DNA circularization, N-terminal domain protein	FAM000285			Haemophilus phage SuMu(22.27%,5.0E-24）
ETQ55534	56249	57304	Hypothetical protein	FAM001288			Haemophilus phage SuMu(28.74%,4.0E-31）
ETQ55535	57301	57786	Mu-like prophage FluMu protein gp45	FAM000119			Haemophilus phage SuMu(39.13%,1.0E-15）
ETQ55485	57794	58156	Mu-like prophage FluMu protein gp46	FAM000120			Enterobacteria phage phiP27(39.19%,6.0E-08）
ETQ55478	58160	59206	Mu-like prophage FluMu protein gp47	FAM000121			Haemophilus phage SuMu(25.14%,7.0E-20）
Acinetobacter baumannii UH22908					33227	48
ETQ57638	115320	116366	Mu-like prophage FluMu protein gp47	FAM000121			Haemophilus phage SuMu(25.14%,7.0E-20）
ETQ57562	116370	116732	Mu-like prophage FluMu protein gp46	FAM000120			Enterobacteria phage phiP27(39.19%,6.0E-08）
ETQ57687	116740	117225	Mu-like prophage FluMu protein gp45	FAM000119			Haemophilus phage SuMu(39.13%,1.0E-15）
ETQ57716	117222	118277	Hypothetical protein	FAM001288			Haemophilus phage SuMu(28.74%,4.0E-31）
ETQ57642	118267	119442	DNA circularization, N-terminal domain protein	FAM000285			Haemophilus phage SuMu(22.27%,5.0E-24）
ETQ57706	119513	120103	Hypothetical protein	FAM004529			Rhizobium phage RR1-A(32.56%,3.0E-05）
ETQ57570	120146	121963	Hypothetical protein	FAM001287			Haemophilus phage SuMu(32.47%,3.0E-49）
ETQ57648	122051	122326	Hypothetical protein	FAM004530
ETQ57703	122330	122539	Hypothetical protein	FAM001286
ETQ57541	122539	122880	Hypothetical protein	FAM001285
ETQ57672	122891	123268	Hypothetical protein	FAM000282			Haemophilus phage SuMu(30.65%,2.0E-10）
ETQ57555	123388	124197	Phage tail sheath-like protein	FAM001284			Haemophilus phage SuMu(30.65%,1.0E-21）
ETQ57711	124200	125261	Hypothetical protein	FAM002226
ETQ57616	125261	127216	Hypothetical protein	FAM002225
ETQ57633	127228	127575	Hypothetical protein	FAM001281			Haemophilus phage SuMu(37.35%,2.0E-07）
ETQ57707	127578	128168	PF08873 domain protein	FAM000280
ETQ57622	128165	128599	Mu-like prophage FluMu protein gp36	FAM000010			Haemophilus phage SuMu(37.59%,2.0E-23）
[truncated: 30,694 more rows]
