# Supplementary material for: Genomic, proteomic and bioinformatic analysis of two temperate phages in Roseobacter clade bacteria isolated from the deep-sea water
Source: BMC Genomics. 2017 Jun 27;18:485. doi: 10.1186/s12864-017-3886-0 (PMC5488378; doi:10.1186/s12864-017-3886-0)
Supplement: Supplementary file 3 — Hierarchical clustering of (pro)phages and prophage-like elements among 423 bacterial genomes in terms of gene content, which was based on SiliX homology clustering. Green represents the presence of gene. (XLS 291 kb) [file 12864_2017_3886_MOESM3_ESM.xls]

## Sheet:  cluster
Table S2. Hierarchical clustering of (pro)phages and prophage-like elements among 423 bacterial genomes in terms of gene content, which was based on SiliX homology clustering. Green represents the presence of gene.
	Homology sequences families ID	FAM000860	FAM000859	FAM001174	FAM001194	FAM001193	FAM000122	FAM000121	FAM000120	FAM000119	FAM000118	FAM001195	FAM001196	FAM000115	FAM000114	FAM000113	FAM000112	FAM001042	FAM000010	FAM000078	FAM000001	FAM000002	FAM001118	FAM000004	FAM000012	FAM000014	FAM000009	FAM000047	FAM000016	FAM000017	FAM000075	FAM000186	FAM000869	FAM000278	FAM000021	FAM001197	FAM001198	FAM001199	FAM000070	FAM001131	FAM000022	FAM000210	FAM001200	FAM001201	FAM000328	FAM000065	FAM000023	FAM001203	FAM001204
	Gene Annotation	DNA modification protein Mom	Mu-like prophage protein Com	DNA-invertase	tail fiber assembly	tail fiber protein	Mu-like prophage FluMu protein gp48	Mu-like prophage FluMu protein gp47	Mu-like prophage FluMu protein gp46	Mu-like prophage FluMu protein gp45	Mu-like prophage tail protein gpP	DNA circulation protein	tape measure protein	Mu-like prophage FluMu protein gp41	Mu-like prophage FluMu tail tube protein	Mu-like prophage FluMu tail sheath protein	Mu-like prophage FluMu protein gp38	Mu-like prophage FluMu protein gp37	Mu-like prophage FluMu protein gp36	Mu-like prophage FluMu protein gp35	tail protein	tail protein	tail fiber protein	prophage tail length tape measure protein	Mu-like prophage major head subunit gpT	Mu-like prophage I protein	virion morphogenesis protein	Mu-like prophage FluMu F protein	Mu-like prophage portal protein	Mu-like prophage FluMu protein gp28	Mu-like prophage FluMu protein gp27	Mu-like prophage portal protein	major capsid protein	large terminase	Mu-like prophage FluMu protein gp26	Mu-like prophage FluMu protein gp25	Mu-like prophage FluMu protein gp24	Mu-like prophage FluMu protein gp23	lysozyme	lysozyme	N-acetylmuramoyl-L-alanine amidase	protease	Mu-like prophage FluMu protein gp20	Mu-like prophage FluMu protein gp19	Mu-like prophage FluMu protein gp18	Mor transcription activator	Mu-like prophage transcriptional regulator	Mu-like prophage FluMu protein gp14	Mu-like prophage FluMu protein gp13
Hierarchical Clustering Tree (distrance metric: one minus pearson correlation)
	Escherichia coli 178850 a																														1				1	1	1	1	1				1	1	1	1	1
	Escherichia coli C-34666					1	1	1	1	1	1	1																		1	1				1	1	1	1	1				1	1	1	1	1
	Escherichia coli P0299917.4 c																																					1	1				1	1	1	1	1
	Escherichia coli P0299917.6 c																																					1	1				1	1	1	1	1
	Rhizobium sp. YS-1r																		1								1	1		1	1	1			1							1					1
	Ochrobactrum anthropi strain W13P3																		1								1	1		1	1	1			1							1					1
	Oceanibaculum indicum P24																		1								1	1		1	1	1	1		1							1					1
	Phaeospirillum fulvum MGU-K5																1		1								1	1		1	1	1			1							1					1
	Desulfovibrio gigas DSM 1382 b																		1								1	1		1	1		1		1							1					1
	Agrobacterium tumefaciens F2 a																										1	1				1	1	1								1					1
	Rhodobacter capsulatus Y262																		1		1	1	1	1			1	1				1	1	1						1		1					1
	Rhodobacter capsulatus R121 a																		1		1	1	1	1			1	1				1	1	1						1		1					1
	Rhodobacter capsulatus DE442																		1		1	1	1	1			1	1				1	1	1						1		1					1
	Rhodobacter capsulatus SB 1003 a																		1		1	1	1	1			1	1				1	1	1						1		1					1
	Rhodobacter phage RcapMu																		1		1	1	1	1			1	1				1	1	1						1		1					1
	Paracoccus sp. 39524 b																		1								1	1					1								1	1					1
	Roseovarius sp. TM1035																		1								1			1		1			1							1					1
	Roseovarius sp. 217																		1								1	1		1		1			1							1					1
	Roseovarius mucosus DSM 17069																		1								1			1		1			1							1					1
	Oceanicola sp. S124																		1		1	1			1	1	1		1	1					1						1						1
	Thiobacimonas phage vB_ThpS-P1																		1		1	1			1	1	1	1	1	1					1						1						1
	Rhodobacter sphaeroides WS8N																		1						1	1	1	1	1	1					1						1						1
	Silicibacter sp. TrichCH4B																		1						1	1	1	1	1	1					1						1						1
	Rhodobacter sphaeroides ATCC 17025 b																		1						1	1	1	1	1	1					1						1						1
	Rhodobacter sphaeroides ATCC 17025 a																		1						1	1	1	1	1	1					1						1						1
	Leisingera methylohalidivorans DSM 14336																		1							1	1	1	1	1					1						1						1
	Rhodobacter phage RC1																		1		1	1		1	1	1	1	1	1	1	1				1					1							1
	Rhodobacter capsulatus YW1 a																		1		1	1	1		1	1	1	1	1	1	1				1					1
	Citromicrobium phage vB_CibM-P1																		1						1	1	1	1	1	1	1				1												1
	Hoeflea phototrophica DFL-43																		1						1	1	1	1	1	1	1				1												1
	Agrobacterium vitis S4																		1		1	1			1	1	1		1	1	1				1												1
	Agrobacterium tumefaciens strain S2																		1		1	1			1	1	1	1	1	1	1				1												1
	Pelagibaca phage vB_PeaS-P1																		1		1	1		1	1	1	1		1	1					1						1						1
	Paracoccus sp. 5503																				1	1			1	1			1						1						1						1
	Paracoccus sp. 39524 a																				1	1			1	1			1						1						1						1
	Paracoccus sp. 10990																				1	1			1	1			1						1						1						1
	Polymorphum gilvum SL003B-26A1 a																				1	1								1	1				1												1
	Pelagibacterium halotolerans B2																				1	1								1	1				1					1							1
	Escherichia coli 2.3916 b																		1						1	1	1	1	1	1	1				1										1	1	1
	Escherichia coli UMEA 3240-1 b					1	1		1	1				1											1	1		1	1	1	1				1											1	1
	Escherichia coli UMEA 3240-1 a	1				1	1		1	1				1											1	1		1	1	1	1				1										1	1	1
	Escherichia coli UMNF18 b	1				1	1		1	1				1											1	1		1	1	1	1				1										1	1	1
	Escherichia coli UMNF18 c	1				1	1		1	1				1											1	1		1	1	1	1				1										1	1	1
	Escherichia coli D6-113.11 a				1	1	1	1	1	1	1	1	1	1	1	1	1	1	1	1					1	1	1	1	1	1	1				1	1	1	1	1						1	1	1
	Escherichia coli D6-113.11 b				1	1	1	1	1	1	1	1	1	1	1	1	1	1	1	1					1	1	1	1	1	1	1				1	1	1	1	1						1	1	1
	Escherichia coli 2780750 a					1	1	1	1	1	1	1	1	1	1	1	1	1	1	1					1	1	1	1	1	1	1				1	1	1	1	1				1			1	1
	Escherichia coli 2788150 b					1	1	1	1	1	1	1	1	1	1	1	1	1	1	1					1	1	1	1	1	1	1				1	1	1	1	1				1	1	1	1	1	1
	Escherichia coli MP021552.7					1	1	1	1	1	1	1	1	1	1	1	1	1	1	1					1	1	1	1	1	1	1				1	1	1	1	1				1	1	1	1	1
	Escherichia coli P0299917.5 a					1	1	1	1	1	1	1	1	1	1	1	1	1	1	1					1	1	1	1	1	1	1				1	1	1	1	1				1	1	1	1	1
	Escherichia coli MP020980.1 a						1	1	1	1	1	1	1	1	1	1	1	1	1	1					1	1	1	1	1	1	1				1	1	1	1	1				1	1	1	1	1
	Escherichia coli MP020980.2 a						1	1	1	1	1	1	1	1	1	1	1	1	1	1					1	1	1	1	1	1	1				1	1	1	1	1				1	1	1	1	1
	Escherichia coli MP021552.11					1	1	1	1	1	1	1	1	1	1	1	1	1	1	1					1	1	1	1	1	1	1				1	1	1	1	1				1	1	1	1	1
	Escherichia coli MP021552.12					1	1	1	1	1	1	1	1	1	1	1	1	1	1	1					1	1	1	1	1	1	1				1	1	1	1	1				1	1	1	1	1
	Escherichia coli MP021552.8					1	1	1	1	1	1	1	1	1	1	1	1	1	1	1					1	1	1	1	1	1	1				1	1	1	1	1				1	1	1	1	1
	Escherichia coli P02997067.6					1	1	1	1	1	1	1	1	1	1	1	1	1	1	1					1	1	1	1	1	1	1				1	1	1	1	1				1	1	1	1	1
	Escherichia coli P0299917.1					1	1	1	1	1	1	1	1	1	1	1	1	1	1	1					1	1	1	1	1	1	1				1	1	1	1	1				1	1	1	1	1
	Escherichia coli DEC13C					1	1	1	1	1	1	1	1	1	1	1	1	1	1	1					1	1	1	1	1	1	1				1	1	1		1				1	1	1	1	1	1	1
	Escherichia coli DEC13E					1	1	1	1	1	1	1	1	1	1	1	1	1	1	1					1	1	1	1	1	1	1				1	1	1		1				1	1	1	1	1	1	1
	Escherichia coli DEC13D				1	1	1	1	1	1	1	1	1	1	1	1	1	1	1	1					1	1	1	1	1	1	1				1	1	1	1	1				1	1	1	1	1	1	1
	Escherichia coli DEC14D					1	1	1	1	1	1	1	1	1	1	1	1	1	1	1					1	1	1	1	1	1	1				1	1	1	1	1				1	1	1	1	1	1	1
	Escherichia coli strain VKPM B-10182						1	1	1	1	1	1	1	1	1	1	1	1	1	1					1	1	1	1	1	1	1				1	1	1	1	1				1	1	1	1	1	1	1
	Escherichia coli strain PMK-5					1	1	1	1	1	1	1	1	1	1	1	1	1	1	1					1	1	1	1	1	1	1				1	1	1	1	1					1	1	1	1		1
	Escherichia coli strain CVM N38381PS					1	1	1	1	1	1	1	1	1	1	1	1	1	1	1					1	1	1	1	1	1	1				1	1	1	1	1					1	1	1	1		1
	Escherichia coli UMEA 3893-1					1	1	1	1	1	1	1	1	1	1	1	1	1	1	1					1	1	1	1	1	1	1				1	1	1	1	1				1	1	1	1	1		1
	Escherichia coli W c					1	1	1	1	1	1	1	1	1	1	1	1	1	1	1					1	1	1	1	1	1	1				1	1	1	1	1				1	1	1	1	1	1	1
	Escherichia coli DEC12B					1	1	1	1	1	1		1	1	1	1	1	1	1	1					1	1	1	1	1	1	1				1	1	1	1	1				1			1	1	1	1
	Escherichia coli DEC12C				1	1	1	1	1	1	1	1	1	1	1	1	1	1	1	1					1	1	1	1	1	1	1				1	1	1	1	1				1			1	1	1	1
	Escherichia coli DEC12D				1	1	1	1	1	1	1		1	1	1	1	1	1	1	1					1	1	1	1	1	1	1				1	1	1	1	1				1			1	1	1	1
	Escherichia coli 53638 b	1			1	1	1	1	1	1	1		1	1	1	1	1	1	1	1					1	1	1	1	1	1	1				1	1	1	1	1				1		1	1	1	1	1
	Escherichia coli M605						1	1	1	1	1	1	1	1	1	1	1	1	1	1					1	1	1	1	1	1	1				1	1	1	1	1				1		1	1	1	1	1
	Escherichia coli KOEGE 30 (63a)		1	1		1	1	1	1	1	1	1	1	1	1	1	1	1	1	1					1	1	1	1	1	1	1				1	1	1	1	1						1	1	1	1	1
	Escherichia coli KTE176					1	1	1	1	1	1	1	1	1	1	1	1	1	1	1					1	1	1	1	1	1	1				1	1	1	1	1						1	1	1
	Escherichia coli KTE57					1	1	1	1	1	1	1	1	1	1	1	1	1	1	1					1	1	1	1	1	1	1				1	1	1	1	1						1	1	1	1	1
	Escherichia coli UMEA 3160-1					1	1	1	1	1	1	1	1	1	1	1	1	1	1	1					1	1	1	1	1	1	1				1	1	1	1	1						1	1	1	1	1
	Escherichia coli KTE227	1	1		1		1	1	1	1	1	1	1	1	1	1	1	1	1	1					1	1	1	1	1	1	1				1	1	1	1	1						1	1	1
	Escherichia coli HVH 82 (4-2209276)	1	1	1	1	1	1	1	1	1	1	1	1	1	1	1	1	1	1	1					1	1	1	1	1	1	1				1	1	1	1	1						1	1	1	1	1
	Escherichia coli UMEA 3821-1	1	1	1	1	1	1	1	1	1	1	1	1	1	1	1	1	1	1	1					1	1	1	1	1	1	1				1	1	1	1	1						1	1	1	1	1
	Escherichia coli strain CVM N34351PS	1	1	1	1	1	1	1	1	1	1	1	1	1	1	1	1	1	1	1					1	1	1	1	1	1	1				1	1	1	1	1						1	1	1
	Escherichia coli DEC1D	1		1	1	1	1	1	1	1	1	1	1	1	1	1	1	1	1	1					1	1	1	1	1	1	1				1	1	1	1	1				1	1	1	1	1		1
	Escherichia coli HVH 170 (4-3026949) a	1	1	1	1	1	1	1	1	1	1	1	1	1	1	1	1	1	1	1					1	1	1	1	1	1	1				1	1	1	1	1				1	1	1	1	1		1
	Escherichia coli UMEA 3200-1	1	1	1	1	1	1	1	1	1	1	1	1	1	1	1	1	1	1	1					1	1	1	1	1	1	1				1	1	1	1	1				1	1	1	1	1		1
	Escherichia coli LY180	1		1	1	1	1	1	1	1	1	1	1	1	1	1	1	1	1	1					1	1	1	1	1	1	1				1	1	1	1	1				1	1	1	1	1	1	1
	Escherichia coli W b	1	1	1	1	1	1	1	1	1	1	1	1	1	1	1	1	1	1	1					1	1	1	1	1	1	1				1	1	1	1	1				1	1	1	1	1	1	1
	Escherichia coli W a	1	1	1	1	1	1	1	1	1	1	1	1	1	1	1	1	1	1	1					1	1	1	1	1	1	1				1	1	1	1	1				1	1	1	1	1	1	1
	Escherichia coli KO11FL	1	1	1	1	1	1	1	1	1	1	1	1	1	1	1	1	1	1	1					1	1	1	1	1	1	1				1	1	1	1	1				1	1	1	1	1	1	1
	Escherichia coli KO11	1	1	1	1	1	1	1	1	1	1	1	1	1	1	1	1	1	1	1					1	1	1	1	1	1	1				1	1	1	1	1				1	1	1	1	1	1	1
	Enterobacteria phage Mu	1	1	1	1	1	1	1	1	1	1	1	1	1	1	1	1	1	1	1					1	1	1	1	1	1	1				1	1	1	1	1				1	1	1	1	1	1	1
	Escherichia coli SE11	1		1	1	1	1	1	1	1	1	1	1	1	1	1	1	1	1	1					1	1	1	1	1	1	1				1	1								1		1	1
	Escherichia coli UMEA 3108-1					1	1	1	1	1	1	1	1	1	1	1	1	1	1	1					1	1	1	1	1	1	1				1	1								1	1	1	1
	Escherichia coli strain CS03		1	1	1	1	1	1		1	1	1		1	1	1	1	1	1	1					1			1	1		1				1	1	1		1					1	1	1	1		1
	Escherichia coli KOEGE 56 (169a)													1	1	1	1	1	1	1					1	1	1	1	1	1	1				1	1	1	1	1						1	1	1	1	1
	Escherichia coli P0299917.8 b															1	1	1	1	1					1	1	1	1	1	1	1				1	1	1		1				1	1	1	1	1
	Escherichia coli P0299917.9 a															1	1	1	1	1					1	1	1	1	1	1	1				1	1	1	1	1				1	1	1	1	1
	Escherichia coli 178850 b						1	1	1	1	1	1	1	1	1	1	1	1	1	1					1	1	1	1	1	1
	Escherichia coli P0299917.10 d				1	1	1	1	1	1	1	1	1	1	1	1	1	1	1	1					1	1	1	1	1	1	1				1	1
	Escherichia coli P0299917.2 a				1	1	1	1	1	1	1	1	1	1	1	1	1	1	1	1					1	1	1	1	1	1	1			1	1	1	1	1	1				1			1	1
	Escherichia coli P0299917.2 b				1	1	1	1	1	1	1	1	1	1	1	1	1	1	1	1					1	1	1	1	1	1	1			1	1	1	1	1	1				1			1	1
	Escherichia coli P0299917.10 b					1	1	1	1	1	1	1	1	1	1	1	1	1	1	1					1	1	1	1	1	1	1				1	1	1	1	1				1	1	1	1	1
	Escherichia coli P0299917.10 c					1	1	1	1	1	1	1	1	1	1	1	1	1	1	1					1	1	1	1	1	1	1				1	1	1	1	1				1	1	1	1	1
	Escherichia coli P0299917.5 c					1	1	1	1	1	1	1	1	1	1	1	1	1	1	1					1	1	1	1	1	1	1				1	1	1	1	1				1	1	1	1	1
	Escherichia coli strain UMNturkey7				1	1	1	1	1	1	1	1	1	1	1	1	1	1	1	1					1	1	1	1	1	1	1				1	1	1	1	1					1	1	1	1	1	1
	Escherichia coli B171												1	1	1	1	1	1	1	1					1	1	1	1	1	1	1				1	1	1	1	1				1			1	1	1	1
	Escherichia coli 1-250-04_S3_C2 a														1	1	1	1	1						1	1	1	1	1	1	1				1				1							1	1
	Escherichia coli 1-250-04_S3_C2 b													1	1	1	1	1	1						1	1	1	1	1	1	1				1				1							1	1
	Shigella flexneri J1713													1	1	1	1		1						1	1	1	1	1	1	1				1										1	1	1
	Escherichia coli P0299917.8 c															1	1	1	1	1					1	1	1	1	1	1	1				1	1	1	1	1				1	1	1	1	1
	Salmonella enterica subsp. enterica serovar Adelaide str. A4-669															1	1		1	1					1	1	1	1	1	1	1				1	1								1		1	1
	Bordetella bronchiseptica OSU553						1	1	1	1						1	1		1								1	1		1	1	1	1		1							1				1	1
	Bordetella hinzii 8-296-03						1	1		1						1	1		1								1	1		1	1	1	1		1							1				1	1
	Bordetella petrii strain DSM 12804						1	1	1	1	1				1	1	1		1								1	1		1	1	1	1		1							1					1
	Polaromonas sp. JS666						1	1	1	1	1				1	1			1								1	1		1	1	1			1							1				1	1
	Methylophaga thiooxydans DMS010 k						1	1	1	1	1			1	1	1	1		1						1	1	1	1	1	1	1																1
	Methylophaga thiooxydans DMS010 a						1	1	1	1	1			1		1	1		1						1	1	1	1	1	1	1																1
	Methylophaga thiooxydans DMS010 g						1	1	1	1	1			1		1	1		1						1	1	1	1	1	1	1																1
	Methylophaga thiooxydans DMS010 h						1	1	1	1	1			1		1	1		1						1	1	1	1	1	1	1																1
	Methylophaga thiooxydans DMS010 i						1	1	1	1	1			1		1	1		1						1	1	1	1	1	1	1																1
	Methylophaga thiooxydans DMS010 j						1	1	1	1	1			1		1	1		1						1	1	1	1	1	1	1																1
	Methylophaga thiooxydans DMS010 b						1	1	1	1	1			1	1	1	1		1						1	1	1	1	1	1	1				1												1
	Methylophaga thiooxydans DMS010 c						1	1	1	1	1			1	1	1	1		1						1	1	1	1	1	1	1				1												1
	Methylophaga thiooxydans DMS010 d						1	1	1	1	1			1	1	1	1		1						1	1	1	1	1	1	1				1												1
	Methylophaga thiooxydans DMS010 e						1	1	1	1	1			1	1	1	1		1						1	1	1	1	1	1	1				1												1
	Methylophaga thiooxydans DMS010 f						1	1	1	1	1			1	1	1	1		1						1	1	1	1	1	1	1				1												1
	Methylophaga thiooxydans DMS010						1	1	1	1	1			1	1	1	1		1						1	1	1	1	1	1	1				1												1
	Thalassolituus oleivorans MIL-1							1	1		1			1		1	1		1						1	1	1		1	1	1				1												1
	Desulfovibrio africanus str. Walvis Bay a						1	1	1	1	1			1	1	1	1		1						1	1	1	1	1	1	1				1												1
	Marinobacter sp. EN3						1	1	1	1	1			1	1	1	1		1						1	1	1	1	1	1	1				1												1
	Aeromonas hydrophila strain M013							1	1	1	1			1	1	1			1						1	1		1	1		1				1												1
	Asticcacaulis biprosthecum C19							1	1		1				1	1	1		1						1	1	1		1	1	1				1												1
	Asticcacaulis sp. YBE204						1	1	1		1				1	1			1						1	1			1	1	1				1												1
	Bordetella bronchiseptica F4563						1	1	1	1	1				1	1			1						1	1	1		1	1	1				1												1
	Desulfovibrio aespoeensis Aspo-2						1	1	1	1	1			1	1	1	1		1						1	1	1	1	1	1	1				1											1	1
	Photorhabdus luminescens BA1			1			1	1	1	1	1			1	1	1	1	1	1						1	1	1	1	1	1	1				1
	Edwardsiella tarda 080813	1		1	1	1	1	1	1	1	1	1	1	1	1	1	1	1	1						1	1	1	1	1	1	1				1				1							1
	Enterobacter cloacae UCICRE 12			1			1	1	1	1	1	1	1	1	1	1	1	1	1	1					1	1	1	1	1	1	1				1	1		1	1							1	1
	Citrobacter freundii strain FDA_MicroDB_76			1			1	1	1	1	1	1	1	1	1	1	1	1	1						1	1	1	1	1	1	1				1	1			1							1	1
	Salmonella enterica subsp. enterica serovar Senftenberg str. ATCC 43845	1		1		1	1	1	1	1	1	1	1	1	1	1	1	1	1	1					1	1	1	1	1	1	1				1	1			1							1	1
	Escherichia coli SCD1 a			1			1	1	1	1	1			1	1	1	1		1						1	1	1	1		1	1				1											1
	Escherichia coli 3-373-03_S4_C1							1	1	1	1			1	1	1	1		1						1	1	1	1	1	1	1				1										1	1	1
	Escherichia coli 3-373-03_S4_C2							1	1	1	1			1	1	1	1		1						1	1	1	1	1	1	1				1										1	1	1
	Escherichia coli 2-177-06_S3_C1	1			1	1	1	1	1	1	1			1	1	1	1		1						1	1	1	1	1	1	1				1										1	1	1
	Escherichia coli KTE58	1	1		1	1	1	1	1	1	1			1	1	1	1		1						1	1	1	1	1	1	1				1										1	1	1
	Escherichia coli IS35	1	1		1	1	1	1	1	1	1			1	1	1	1		1						1	1	1	1	1	1	1				1										1	1	1	1
	Escherichia coli strain CVM N33825PS	1			1	1	1	1	1	1	1			1	1	1	1		1						1	1	1	1	1	1	1				1										1	1	1
	Escherichia coli KTE100			1			1	1	1	1	1			1	1	1	1		1						1	1	1	1	1	1	1				1										1	1	1
	Escherichia coli HVH 50 (4-2593475)					1	1	1	1	1	1			1	1	1	1		1						1	1	1	1	1	1	1				1										1	1	1
	Escherichia coli KTE107 a					1	1	1	1	1	1			1	1	1	1		1						1	1	1	1	1	1	1				1										1	1	1
	Escherichia coli KTE61					1	1	1	1	1	1			1	1	1	1		1						1	1	1	1	1	1	1				1										1	1	1
	Escherichia coli KTE108						1	1	1	1	1			1	1	1	1		1						1	1	1	1	1	1	1				1										1	1	1
	Salmonella enterica subsp. enterica serovar Bareilly str. CFSAN000220				1	1	1	1	1	1	1			1	1	1	1		1						1	1	1	1	1	1	1				1										1	1	1	1
	Shigella flexneri 2850-71				1	1	1	1	1	1	1			1	1	1	1		1						1	1	1	1	1	1	1				1										1	1	1
	Escherichia coli strain CVM N34152PS				1		1	1	1	1	1			1	1	1	1		1						1	1	1	1	1	1	1				1										1	1	1	1
	Shigella sonnei str. Moseley	1			1		1	1	1	1	1			1	1	1	1		1						1	1	1	1	1	1	1				1											1	1	1
	Haemophilus haemolyticus M21639						1	1	1	1				1	1	1	1	1	1						1	1	1	1	1	1	1				1												1
	Pasteurella multocida subsp. multocida str. PMTB						1	1	1	1				1	1	1	1	1	1						1	1	1	1	1		1				1											1	1
	Mannheimia haemolytica D35						1	1	1	1				1	1	1	1	1	1						1	1	1	1	1	1	1				1											1	1
	Pasteurella multocida strain 2213						1	1	1	1				1	1	1	1	1	1						1	1	1	1	1	1	1				1											1	1
	Pasteurella multocida subsp. multocida str. P52VAC						1	1	1	1				1	1	1	1	1	1						1	1	1	1	1	1	1				1											1	1
	Pasteurella multocida subsp. multocida VTCCBAA264						1	1	1	1				1	1	1	1	1	1						1	1	1	1	1	1	1				1											1	1
	Salmonella enterica subsp. enterica serovar Montevideo str. 29N						1	1	1	1				1	1	1	1	1	1						1	1	1	1	1	1	1				1											1	1
	Klebsiella oxytoca MGH 41						1	1	1	1	1			1	1	1	1		1						1	1	1	1	1	1	1				1											1	1	1
	Klebsiella pneumoniae UCICRE 7						1	1	1	1	1			1	1	1	1		1						1	1	1	1	1	1	1				1											1	1	1
	Klebsiella pneumoniae MGH 17						1	1	1	1	1			1	1	1	1		1						1	1	1	1	1	1	1				1											1	1
	Klebsiella oxytoca 10-5245						1	1	1	1	1			1	1	1	1		1						1	1	1	1	1	1	1				1										1	1	1
	Escherichia blattae						1	1	1	1	1			1	1	1	1		1						1	1	1	1	1	1	1				1										1	1	1
	Shimwellia blattae DSM 4481 a						1	1	1	1	1			1	1	1	1		1						1	1	1	1	1	1	1				1										1	1	1
	Shimwellia blattae DSM 4481 b						1	1	1	1	1			1	1	1	1		1						1	1	1	1	1	1	1				1										1	1	1
	Moritella viscosa						1	1	1	1	1			1		1	1		1							1	1		1	1	1				1											1	1
	Aeromonas hydrophila SSU						1	1	1	1	1			1	1	1	1		1						1	1	1	1	1	1	1				1											1	1
	Marinomonas sp. MED121						1	1	1	1	1			1	1	1	1		1						1	1	1	1	1	1	1				1											1	1
	Aeromonas veronii AMC34 a						1	1	1	1	1			1	1	1	1		1						1	1	1	1	1	1	1				1											1	1
	Shewanella oneidensis MR-1 a						1	1	1	1	1			1	1	1	1		1						1	1	1	1	1	1	1				1											1	1
	Vibrio cholerae 2740-80						1	1	1	1	1			1	1	1	1		1						1	1	1	1	1	1	1				1											1	1
	Vibrio mimicus SX-4						1	1	1	1	1			1	1	1	1		1						1	1	1	1	1	1	1				1											1	1
	Yersinia enterocolitica (type O:5) str. YE149/02						1	1	1	1	1			1	1	1	1		1						1	1	1	1	1	1	1				1										1	1	1
	Vibrio cholerae 12129(1)						1	1	1	1	1			1	1	1	1		1						1		1	1	1	1	1				1											1	1
	Vibrio cholerae O1 str. 116063						1	1	1	1	1			1	1	1	1		1						1		1	1	1	1	1				1											1	1
	Vibrio cholerae O1 str. 95412						1	1	1	1	1			1	1	1	1		1						1		1	1	1	1	1				1											1	1
	Vibrio cholerae O395 a						1	1	1	1	1			1	1	1	1		1						1		1	1	1	1	1				1											1	1
	Vibrio cholerae O395 b						1	1	1	1	1			1	1	1	1		1						1		1	1	1	1	1				1											1	1
	Vibrio cholerae O395 c						1	1	1	1	1			1	1	1	1		1						1		1	1	1	1	1				1											1	1
	Vibrio cholerae O395 d						1	1	1	1	1			1	1	1	1		1						1		1	1	1	1	1				1											1	1
	Vibrio cholerae RC27						1	1	1	1	1			1	1	1	1		1						1		1	1	1	1	1				1											1	1
	Vibrio cholerae strain 133-73						1	1	1	1	1			1	1	1	1		1						1		1	1	1	1	1				1											1	1
	Vibrio cholerae strain 234-93						1	1	1	1	1			1	1	1	1		1						1		1	1	1	1	1				1											1	1
	Vibrio cholerae strain 8-76						1	1	1	1	1			1	1	1	1		1						1		1	1	1	1	1				1											1	1
	Vibrio cholerae TM 11079-80						1	1	1	1	1			1	1	1	1		1						1		1	1	1	1	1				1											1	1
	Vibrio cholerae TMA 21						1	1	1	1	1			1	1	1	1		1						1		1	1	1	1	1				1											1	1
	Vibrio cholerae O1 biovar El Tor strain MAK676						1	1	1		1			1	1		1		1						1	1	1	1	1	1	1				1											1	1
	Xenorhabdus nematophila ATCC 19061						1	1	1	1	1			1	1	1	1	1	1						1	1	1		1	1	1				1											1	1
	Halomonas salina strain CIFRI 1													1	1	1	1		1						1	1		1			1				1											1	1
	Thauera sp. 63																		1						1	1	1	1	1					1	1				1
	Pseudogulbenkiania ferrooxidans EGD-HP2																1		1						1	1	1	1	1					1													1
	Pseudomonas aeruginosa LESB58																								1	1		1	1					1													1
	Pseudomonas pseudoalcaligenes CECT 5344																		1						1	1	1	1	1					1													1
	Pseudomonas pseudoalcaligenes																		1						1	1	1	1	1					1													1
	Pseudomonas aeruginosa 3576																		1						1	1	1	1	1					1													1
	Pseudomonas aeruginosa CI27 b																								1	1	1	1	1					1													1
	Pseudomonas aeruginosa DHS01																		1						1	1	1	1	1					1													1
	Pseudomonas aeruginosa DHS29 a																		1						1	1	1	1	1					1													1
	Pseudomonas aeruginosa BL13 a																		1						1	1	1	1	1					1													1
	Pseudomonas aeruginosa 19660																		1						1	1	1	1	1					1													1
	Pseudomonas aeruginosa 3580																		1						1	1	1	1	1					1													1
	Pseudomonas aeruginosa 3581																		1						1	1	1	1	1					1													1
	Pseudomonas aeruginosa 39016																		1						1	1	1	1	1					1													1
	Pseudomonas aeruginosa 6077																		1						1	1	1	1	1					1													1
	Pseudomonas aeruginosa BL03 a																		1						1	1	1	1	1					1													1
	Pseudomonas aeruginosa BL17																		1						1	1	1	1	1					1													1
	Pseudomonas aeruginosa BL12 d																		1						1	1	1	1	1					1													1
	Pseudomonas aeruginosa BWH059 b																		1						1	1	1	1	1					1													1
	Pseudomonas aeruginosa BWHPSA007																		1						1	1	1	1	1					1													1
	Pseudomonas aeruginosa HB13																		1						1	1	1	1	1					1													1
	Pseudomonas aeruginosa PA21_ST175																		1						1	1	1	1	1					1													1
	Pseudomonas aeruginosa str. Stone 130																		1						1	1	1	1	1					1													1
	Pseudomonas aeruginosa strain P2-L230/95 b																		1						1	1	1	1	1					1													1
	Pseudomonas aeruginosa VRFPA02																		1						1	1	1	1	1					1													1
	Pseudomonas aeruginosa BWHPSA047																		1						1	1	1	1	1					1													1
	Pseudomonas aeruginosa 3574																		1						1	1	1	1	1					1													1
	Pseudomonas aeruginosa BL02																		1						1	1	1	1	1					1													1
	Pseudomonas aeruginosa LES400																		1						1	1	1	1	1					1													1
	Pseudomonas aeruginosa LES431																		1						1	1	1	1	1					1													1
	Pseudomonas aeruginosa LESlike1																		1						1	1	1	1	1					1													1
	Pseudomonas aeruginosa LESlike4																		1						1	1	1	1	1					1													1
	Pseudomonas aeruginosa LESlike5																		1						1	1	1	1	1					1													1
	Pseudomonas aeruginosa LESlike7																		1						1	1	1	1	1					1													1
	Pseudomonas aeruginosa LESB65																		1						1	1	1	1	1					1													1
	Pseudomonas aeruginosa WS136																		1						1	1	1	1	1					1													1
	Pseudomonas aeruginosa NCGM2.S1																		1						1	1	1	1	1					1													1
	Pseudomonas aeruginosa U2504 a																		1						1	1	1	1	1					1													1
	Pseudomonas aeruginosa U2504 b																		1						1	1	1	1	1					1													1
	Pseudomonas aeruginosa VRFPA08																		1						1	1	1	1	1																		1
	Haemophilus parasuis ZJ0906															1	1		1						1	1	1	1	1	1	1		1	1	1							1
	Escherichia coli SCD1 b			1			1	1		1							1		1							1	1	1	1					1
	Neisseria meningitidis 97020						1		1	1						1	1		1						1	1	1	1	1					1													1
	Neisseria meningitidis 96023						1		1	1						1	1		1						1	1	1	1	1					1													1
	Neisseria meningitidis 88050						1		1	1						1	1		1						1	1	1	1	1					1													1
	Neisseria meningitidis 63041						1		1	1						1	1		1						1	1	1	1	1					1													1
	Neisseria meningitidis 63006						1		1	1						1	1		1						1	1	1	1	1					1													1
	Neisseria meningitidis 2001212						1		1	1						1	1		1						1	1	1	1	1					1													1
	Neisseria sp. oral taxon 014 str. F0314						1		1	1						1	1		1						1	1	1	1	1					1													1
	Neisseria meningitidis WUE 2594						1		1	1						1	1		1						1	1	1	1	1					1													1
	Neisseria meningitidis strain 510612						1		1	1						1	1		1						1	1	1	1	1					1													1
	Neisseria meningitidis serogroup A strain Z2491						1		1	1						1	1		1						1	1	1	1	1					1													1
	Neisseria meningitidis NM3652						1		1	1						1	1		1						1	1	1	1	1					1													1
	Neisseria meningitidis NM3642						1		1	1						1	1		1						1	1	1	1	1					1													1
	Neisseria meningitidis 70012						1		1	1						1	1		1						1	1	1	1	1					1													1
	Neisseria meningitidis 69096						1		1	1						1	1		1						1	1	1	1	1					1													1
	Neisseria meningitidis 63049						1		1	1						1	1		1						1	1	1	1	1					1													1
	Neisseria meningitidis 61103						1		1	1						1	1		1						1	1	1	1	1					1													1
	Neisseria meningitidis 2007056						1		1	1						1	1		1						1	1	1	1	1					1													1
	Neisseria meningitidis DNA for region 3 (prophage Pnm1 and gpxA) and flanking genes						1		1	1						1			1						1	1	1	1	1					1													1
	Mannheimia haemolytica D174 b						1	1	1	1						1	1		1						1	1	1		1					1													1
	Mannheimia haemolytica D193						1	1	1	1						1	1		1						1	1	1		1					1													1
	Mannheimia haemolytica M42548 b						1	1	1	1						1	1		1						1	1	1		1					1													1
	Mannheimia haemolytica MhBrain2012 b						1	1	1	1						1	1		1						1	1	1		1					1													1
	Mannheimia haemolytica PHL213 SCAFFOLD8						1	1	1	1						1	1		1						1	1	1		1					1													1
	Mannheimia haemolytica USMARC_2286						1	1	1	1						1	1		1						1	1	1		1					1													1
	Snodgrassella alvi strain wkB12						1	1	1	1						1	1		1						1	1	1		1					1													1
	Cardiobacterium valvarum F0432						1	1	1	1						1	1		1						1	1	1		1					1													1
	Gallibacterium anatis strain 36961/Sv7						1	1	1	1						1	1		1						1	1	1		1					1													1
	Neisseria subflava NJ9703						1	1	1	1						1	1		1						1	1	1	1	1					1													1
	Kingella kingae PYKK081						1	1	1	1						1	1		1						1	1	1	1	1					1													1
	Enterobacter cloacae MGH 54						1	1	1	1						1	1		1						1	1	1	1	1					1													1
	Desulfovibrio vulgaris subsp. vulgaris str. Hildenborough b						1	1	1	1						1	1		1						1	1	1	1	1					1													1
	Klebsiella pneumoniae KP-7						1	1	1	1						1	1		1						1	1	1	1	1					1													1
	Klebsiella pneumoniae KP-11						1	1	1	1						1	1		1						1	1	1	1	1					1													1
	Klebsiella pneumoniae BIDMC 52						1	1		1						1	1		1						1	1	1	1	1					1													1
	Escherichia coli P0299917.9 b				1	1	1	1	1	1						1	1		1						1	1	1	1	1					1													1
	Escherichia coli P0299917.8 a				1	1	1	1	1	1						1	1		1						1	1	1	1	1					1													1
	Escherichia coli P0299917.7 a				1	1	1	1	1	1						1	1		1						1	1	1	1	1					1													1
	Escherichia coli P0299917.6 a				1	1	1	1	1	1						1	1		1						1	1	1	1	1					1													1
	Escherichia coli P0299917.5 b				1	1	1	1	1	1						1	1		1						1	1	1	1	1					1													1
	Escherichia coli P0299917.4 b				1	1	1	1	1	1						1	1		1						1	1	1	1	1					1													1
	Escherichia coli P0299917.4 a				1	1	1	1	1	1						1	1		1						1	1	1	1	1					1													1
	Escherichia coli P0299917.3				1	1	1	1	1	1						1	1		1						1	1	1	1	1					1													1
	Escherichia coli P0299917.10 a				1	1	1	1	1	1						1	1		1						1	1	1	1	1					1													1
	Escherichia coli MP021561.3				1	1	1	1	1	1						1	1		1						1	1	1	1	1					1													1
	Escherichia coli MP020980.1 b				1	1	1	1	1	1						1	1		1						1	1	1	1	1					1													1
	Escherichia coli 2864350				1	1	1	1	1	1						1	1		1						1	1	1	1	1					1													1
	Escherichia coli 2788150 c				1	1	1	1	1	1						1	1		1						1	1	1	1	1					1													1
	Escherichia coli MP020980.2 b				1	1	1	1	1	1						1	1		1						1	1	1	1	1					1													1
	Escherichia coli 2.3916 a				1	1	1	1	1	1						1	1		1						1	1	1	1	1					1													1
	Escherichia coli 2-011-08_S1_C2				1	1		1	1	1						1	1		1						1	1	1	1	1					1													1
	Klebsiella pneumoniae 909957						1	1	1	1						1	1		1						1	1	1	1	1					1													1
	Pectobacterium carotovorum subsp. odoriferum strain NCPPB 3839						1	1	1	1						1	1		1						1	1	1	1	1					1													1
	Providencia alcalifaciens PAL-3						1	1	1	1						1	1		1						1	1	1	1	1					1					1								1
	Providencia alcalifaciens PAL-1						1	1	1	1						1	1		1						1	1	1	1	1					1					1								1
	Providencia alcalifaciens F90-2004						1	1	1	1						1	1		1						1	1	1	1	1					1					1								1
	Pectobacterium atrosepticum strain 21A						1	1	1	1						1	1		1						1	1	1	1	1					1													1
	Pectobacterium atrosepticum strain NCPPB 549						1	1	1	1						1	1		1						1	1	1	1	1					1													1
	Escherichia coli KTE119						1	1	1	1						1	1		1						1	1	1	1	1					1													1
	Escherichia coli HVH 162 (4-5627982)						1	1	1	1						1	1		1						1	1	1	1	1					1													1
	Escherichia coli 4.0967						1	1	1	1						1	1		1						1	1	1	1	1					1													1
	Brenneria sp. EniD312						1	1	1	1						1	1		1						1	1	1	1	1					1													1
	Escherichia coli 541-15						1	1	1	1						1	1		1						1	1	1	1	1					1													1
	Escherichia coli 0127:H6 E2348/69						1	1	1	1						1	1		1						1	1	1	1	1					1													1
	Citrobacter freundii GTC 09629			1			1	1	1	1						1	1		1						1	1	1	1	1					1													1
	Citrobacter freundii CFNIH1			1			1	1	1	1						1	1		1						1	1	1	1	1					1													1
	Escherichia coli UMNF18 a				1		1	1	1	1						1	1		1						1	1	1	1	1					1													1
	Citrobacter rodentium ICC168						1	1	1	1						1	1		1						1	1	1	1	1					1													1
	Enterobacter sp. E20						1	1	1	1						1	1		1						1	1	1	1	1					1
	Pandoraea sp. SD6-2						1	1	1	1						1	1		1						1	1	1	1	1					1													1
	Kingella oralis ATCC 51147						1	1	1	1						1	1		1						1	1	1	1	1					1													1
	Burkholderia thailandensis MSMB43						1	1	1	1						1	1		1						1	1	1	1	1					1													1
	Burkholderia sp. lig30						1	1	1	1						1	1		1						1	1	1	1	1					1													1
	Burkholderia pseudomallei MSHR5596						1	1	1	1						1	1		1						1	1		1	1					1													1
	Burkholderia vietnamiensis G4						1	1	1	1						1	1		1						1	1	1	1	1					1													1
	Burkholderia pseudomallei MSHR456						1	1	1	1						1	1		1						1	1	1	1	1					1													1
	Burkholderia pseudomallei MSHR449						1	1	1	1						1	1		1						1	1	1	1	1					1													1
	Burkholderia pseudomallei MSHR435						1	1	1	1						1	1		1						1	1	1	1	1					1													1
	Burkholderia sp. ABCPW 1						1	1	1	1						1	1		1						1	1	1	1	1					1													1
	Burkholderia pseudomallei ABCPW 111						1	1	1	1						1	1		1						1	1	1	1	1					1													1
	Sideroxydans lithotrophicus ES-1		1				1	1	1	1						1	1		1						1	1	1	1	1					1	1												1
	Methyloversatilis universalis FAM5						1	1	1	1						1	1								1	1	1	1	1					1	1
	Desulfovibrio vulgaris str. 'Miyazaki F'	1	1				1	1	1	1						1	1		1						1	1	1	1	1					1													1
	Desulfovibrio vulgaris RCH1 a						1	1	1	1						1	1		1						1	1	1	1	1					1													1
	Desulfovibrio sp. 6_1_46AFAA						1	1	1	1						1	1		1						1	1	1	1	1					1													1
	Desulfovibrio piger ATCC 29098															1	1		1						1	1	1	1	1					1													1
	Magnetospirillum sp. SO-1						1	1	1		1			1			1		1								1	1				1	1	1	1							1					1
	Ralstonia solanacearum K60-1															1	1		1								1	1				1	1	1								1					1
	Mariprofundus ferrooxydans PV-1																								1	1	1	1	1	1	1				1												1
	Rhodospirillum centenum SW																		1								1	1		1	1	1			1							1					1
	Mesorhizobium sp. ORS3359																		1						1	1	1	1	1	1	1				1												1
	Mesorhizobium sp. LNJC384A00																		1						1	1	1	1	1	1	1				1												1
	Mesorhizobium sp. LNJC374B00																		1						1	1	1	1	1	1	1				1												1
	Mesorhizobium sp. LNJC372A00																		1						1	1	1	1	1	1	1				1												1
	Roseibium sp. TrichSKD4 b																		1						1	1	1	1	1	1	1				1												1
	Rhodopseudomonas palustris TIE-1 b																		1							1	1	1	1	1	1				1												1
	Fulvimarina pelagi HTCC2506																		1							1	1	1	1	1	1				1												1
	Roseibiumsp.TrichSKD4 a																		1						1	1	1	1	1	1	1				1												1
	Azorhizobium caulinodans ORS 571																		1						1	1	1	1	1	1	1				1												1
	Polymorphum gilvum SL003B-26A1 b																		1						1	1	1		1	1	1				1												1
	Afipia sp. P52-10 a																											1	1	1	1				1												1
	Rhodopseudomonas palustris TIE-1 a																		1						1	1	1	1	1	1	1				1												1
	Afipia sp. P52-10 b																		1							1	1	1	1	1	1				1												1
	Devosia sp. DBB001																		1						1	1	1	1	1	1	1				1					1							1
	Agrobacterium tumefaciens F2 b																											1	1	1	1				1					1							1
	Xanthobacter autotrophicus Py2						1	1	1							1			1						1	1	1		1	1	1				1												1
	Rhizobium sp. PDO1-076						1	1	1							1			1						1	1	1		1	1	1				1												1
	Rhizobium leguminosarum bv. phaseoli CCGM1						1	1	1							1			1						1	1	1		1	1	1				1												1
	Acetobacter aceti 1023						1									1			1						1		1		1	1	1				1												1
	Acetobacter pomorum strain DmCS_004						1									1			1						1	1	1		1	1	1				1
	Acetobacter tropicalis strain DmCS_006						1									1			1						1	1	1		1	1	1				1												1
	Rhodanobacter sp. 2APBS1																		1						1	1	1	1	1	1	1				1												1
	Xenorhabdus cabanillasii JM26													1	1	1	1	1	1						1	1	1	1	1	1	1				1											1	1
	Shewanella putrefaciens 200 b																		1						1	1	1	1	1	1	1				1				1							1	1
	Shewanella putrefaciens 200 a																		1						1	1	1	1	1	1	1				1				1							1	1
	Shewanella oneidensis MR-1 b			1															1						1	1	1	1	1	1	1				1				1							1	1
	Thioalkalivibrio sulfidophilus HL-EbGr7																		1						1	1	1	1	1	1	1				1											1	1
	Gallaecimonas xiamenensis 3-C-1																		1						1	1	1	1	1	1	1				1											1	1
	Aggregatibacter aphrophilus ATCC 33389																	1	1							1	1	1	1	1	1				1											1	1
	Aggregatibacter actinomycetemcomitans serotype c str. D17P-2 a																	1	1						1	1	1	1	1	1	1				1											1	1
	Aggregatibacter actinomycetemcomitans RhAA1 a																	1	1						1	1	1	1	1	1	1				1											1	1
	Aggregatibacter actinomycetemcomitans D11S-1																	1	1						1	1	1	1	1	1	1				1											1	1
	Xenorhabdus nematophila str. Websteri									1	1														1	1	1	1	1	1	1				1											1	1
	Ochrobactrum intermedium M86																		1							1	1	1	1	1	1				1												1
	Ochrobactrum intermedium LMG 3301																		1							1	1	1	1	1	1				1												1
	Bartonella washoensis 085-0475																		1							1	1	1	1	1	1				1												1
	Bartonella vinsonii subsp. berkhoffii str. Winnie																		1							1	1	1	1	1	1				1												1
	Bartonella tribocorum CIP 105476 c																		1							1	1	1	1	1	1				1												1
	Bartonella tribocorum CIP 105476 b																		1							1	1	1	1	1	1				1												1
	Bartonella tribocorum CIP 105476 a																		1							1	1	1	1	1	1				1												1
	Bartonella tribocorum d																		1							1	1	1	1	1	1				1												1
	Bartonella tribocorum c																		1							1	1	1	1	1	1				1												1
	Bartonella tribocorum b																		1							1	1	1	1	1	1				1												1
	Bartonella tribocorum a																		1							1	1	1	1	1	1				1												1
	Bartonella rattimassiliensis 15908																		1							1	1	1	1	1	1				1												1
	Bartonella tribocorum CIP 105476																		1							1	1	1	1	1	1				1												1
	Bartonella bacilliformis Cond044																		1							1	1	1	1	1	1				1												1
	Aggregatibacter actinomycetemcomitans D17P-3																		1								1	1		1	1	1			1							1				1	1
	Pseudomonas extremaustralis 14-3 substr. 14-3b						1	1	1	1						1	1								1	1	1	1	1	1	1				1											1	1
	Pseudogulbenkiania ferrooxidans 2002						1	1	1	1						1	1		1						1	1	1	1	1	1	1				1												1
	Pseudomonas aeruginosa WS394																		1						1	1	1	1	1	1	1				1												1
	Pseudomonas aeruginosa VRFPA04																		1						1	1	1	1	1		1				1											1	1
	Pseudogulbenkiania sp. NH8B a																		1							1	1	1	1	1	1				1												1
	Pseudogulbenkiania sp. NH8B b																		1							1	1	1	1	1	1				1												1
	Alishewanella jeotgali KCTC 22429																		1	1					1	1	1	1	1	1	1				1											1	1
	Acinetobacter sp. ANC 3862								1	1									1						1	1	1	1	1	1	1				1												1
	Acinetobacter gerneri MTCC 9824							1	1	1									1						1	1	1		1	1	1				1												1
	Acinetobacter gerneri DSM 14967							1	1	1									1						1	1	1		1	1	1				1												1
	Acinetobacter sp. NIPH 1859							1	1	1									1						1	1	1	1	1	1	1				1												1
	Acinetobacter sp. CIP 70.18							1	1	1									1						1	1	1	1	1	1	1				1												1
	Acinetobacter sp. ANC 3929							1	1	1									1						1	1	1	1	1	1	1				1												1
	Acinetobacter baumannii DU202							1	1	1									1						1	1	1	1	1	1	1				1												1
	Acinetobacter baumannii 72431							1	1	1									1						1	1	1	1	1	1	1				1												1
	Acinetobacter baumannii 573719							1	1	1									1						1	1	1	1	1	1	1				1												1
	Acinetobacter baumannii 1656-2							1	1	1									1						1	1	1	1	1	1	1				1												1
	Acinetobacter baumannii 1437282							1	1	1									1						1	1	1	1	1	1	1				1												1
	Acinetobacter baumannii strain UH437_149							1	1	1									1						1	1	1	1	1	1	1				1												1
	Acinetobacter baumannii strain UH437_148							1	1	1									1						1	1	1	1	1	1	1				1												1
	Acinetobacter baumannii strain UH437_147							1	1	1									1						1	1	1	1	1	1	1				1												1
	Acinetobacter baumannii NIPH 1362							1	1	1									1						1	1	1	1	1	1	1				1												1
	Acinetobacter sp. NIPH 2168							1	1	1									1						1	1	1	1	1	1	1				1												1
	Acinetobacter ursingii NIPH 706								1	1									1						1	1	1	1	1	1	1				1												1
	Acinetobacter baumannii 479375								1	1									1						1	1	1	1	1	1	1				1												1
	Acinetobacter tandoii DSM 14970							1	1	1									1						1	1	1	1	1	1	1				1												1
	Acinetobacter baumannii UH7907							1	1	1									1						1	1	1	1	1	1	1				1												1
	Acinetobacter baumannii UH7607							1	1	1									1						1	1	1	1	1	1	1				1												1
	Acinetobacter baumannii UH6907							1	1	1									1						1	1	1	1	1	1	1				1												1
	Acinetobacter baumannii UH22908							1	1	1									1						1	1	1	1	1	1	1				1												1
	Acinetobacter baumannii UH19608							1	1	1									1						1	1	1	1	1	1	1				1												1
	Acinetobacter baumannii UH16208							1	1	1									1						1	1	1	1	1	1	1				1												1
	Acinetobacter baumannii UH12208							1	1	1									1						1	1	1	1	1	1	1				1												1
	Acinetobacter baumannii strain UH106_440							1	1	1									1						1	1	1	1	1	1	1				1												1
	Acinetobacter baumannii strain AbH12O-A2							1	1	1									1						1	1	1	1	1	1	1				1												1
	Acinetobacter baumannii strain AB030							1	1	1									1						1	1	1	1	1	1	1				1												1
[truncated: 58 more columns]
