# Supplementary material for: Genomic, proteomic and bioinformatic analysis of two temperate phages in Roseobacter clade bacteria isolated from the deep-sea water
Source: BMC Genomics. 2017 Jun 27;18:485. doi: 10.1186/s12864-017-3886-0 (PMC5488378; doi:10.1186/s12864-017-3886-0)
Supplement: Supplementary file 4 — Abundance and distribution of gpT genes of Mu-like phages in different Tara Oceans samples. (XLS 91 kb) [file 12864_2017_3886_MOESM4_ESM.xls]

## Sheet: Sheet1
Table S3. Abundance and distribution of gpT genes of Mu-like phages in different Tara Oceans samples.
Sample Name	Sample ID	Run ID	Mu-like phage gpT gene hits	T4-like phage gp23 gene hits	recA gene hits	Relative abudance of gpT gene in a metagenomic dataset	Ratio between gpT gene hits and gp23 gene hits	Environmental Feature	Sampling depth [m]	Latitude [degrees North]	Longitude [degrees East]	Size fraction lower threshold [micrometre]	Size fraction upper threshold [micrometre]
TARA_20091118T1240Z_023_EVENT_PUMP_P_D_(55-57m)_BACT_NUC-DNA(100L)_W0.22-1.6_TARA_E500000081	ERS477998	ERR164408	2	85	125	0.0190064	0.0235294	(DCM) deep chlorophyll maximum layer (ENVO:01000326)	55	42.1735	17.7252	0.22	1.6
		ERR315859	140	8379	26781	0.00620985	0.0167084	(DCM) deep chlorophyll maximum layer (ENVO:01000326)	55	42.1735	17.7252	0.22	1.6
		ERR315860	164	8366	26742	0.007285	0.0196032	(DCM) deep chlorophyll maximum layer (ENVO:01000326)	55	42.1735	17.7252	0.22	1.6
TARA_20091215T1512Z_030_Combined-EVENTS_CAST_MB_D_(70-75m)_BACT_NUC-DNA(100L)_W0.22-1.6_TARA_A100001011	ERS478040	ERR318618	114	14991	56330	0.00240406	0.00760456	(DCM) deep chlorophyll maximum layer (ENVO:01000326)	70	33.9235	32.8118	0.22	1.6
		ERR318619	0	989	3772	0	0	(DCM) deep chlorophyll maximum layer (ENVO:01000326)	70	33.9235	32.8118	0.22	1.6
		ERR318620	89	14962	59031	0.00179098	0.0059484	(DCM) deep chlorophyll maximum layer (ENVO:01000326)	70	33.9235	32.8118	0.22	1.6
		ERR318621	0	995	3886	0	0	(DCM) deep chlorophyll maximum layer (ENVO:01000326)	70	33.9235	32.8118	0.22	1.6
TARA_20090915T1130Z_004_EVENT_PUMP_P_S_(5 m)_BACT_NUC-DNA(100L)_W0.22-1.6_TARA_X000000263	ERS487899	ERR598955	81	39051	90947	0.00105798	0.00207421	(SRF) surface water layer (ENVO:00002042)	5	36.5533	-6.5669	0.22	1.6
		ERR599003	19	6610	15639	0.00144319	0.00287443	(SRF) surface water layer (ENVO:00002042)	5	36.5533	-6.5669	0.22	1.6
TARA_20090915T1800Z_004_EVENT_PUMP_P_D_(40 m)_BACT_NUC-DNA(100L)_W0.22-1.6_TARA_X000000368	ERS487936	ERR598950	18	6742	14894	0.00143563	0.00266983	(DCM) deep chlorophyll maximum layer (ENVO:01000326)	40	36.5533	-6.5669	0.22	1.6
		ERR599095	79	37084	87833	0.00106844	0.0021303	(DCM) deep chlorophyll maximum layer (ENVO:01000326)	40	36.5533	-6.5669	0.22	1.6
TARA_20091102T0813Z_018_EVENT_PUMP_P_S_(5 m)_BACT_NUC-DNA(100L)_W0.22-1.6_TARA_A100000164	ERS488330	ERR598993	109	45087	87618	0.00147779	0.00241755	(SRF) surface water layer (ENVO:00002042)	5	35.759	14.2574	0.22	1.6
		ERR599140	17	6918	14179	0.00142424	0.00245736	(SRF) surface water layer (ENVO:00002042)	5	35.759	14.2574	0.22	1.6
TARA_20091102T1407Z_018_EVENT_PUMP_P_D_(60 m)_BACT_NUC-DNA(100L)_W0.22-1.6_TARA_S200000501	ERS488346	ERR599073	30	9573	17066	0.00208819	0.00313381	(DCM) deep chlorophyll maximum layer (ENVO:01000326)	60	35.7528	14.2765	0.22	1.6
		ERR599092	116	44659	82334	0.00167363	0.00259746	(DCM) deep chlorophyll maximum layer (ENVO:01000326)	60	35.7528	14.2765	0.22	1.6
TARA_20091123T0912Z_025_EVENT_PUMP_P_S_(5 m)_BACT_NUC-DNA(100L)_W0.22-1.6_TARA_E500000178	ERS488486	ERR598951	35	3387	13555	0.00306724	0.0103336	(SRF) surface water layer (ENVO:00002042)	5	39.3888	19.3905	0.22	1.6
		ERR599043	205	20044	83916	0.00290194	0.0102275	(SRF) surface water layer (ENVO:00002042)	5	39.3888	19.3905	0.22	1.6
TARA_20091123T1352Z_025_EVENT_PUMP_P_D_(50 m)_BACT_NUC-DNA(100L)_W0.22-1.6_TARA_E500000331	ERS488509	ERR599094	565	43236	68167	0.00984587	0.0130678	(DCM) deep chlorophyll maximum layer (ENVO:01000326)	50	39.3991	19.3997	0.22	1.6
		ERR599153	97	7901	12632	0.00912178	0.0122769	(DCM) deep chlorophyll maximum layer (ENVO:01000326)	50	39.3991	19.3997	0.22	1.6
TARA_20100109T0715Z_031_EVENT_PUMP_P_S_(5 m)_BACT_NUC-DNA(100L)_W0.22-1.6_TARA_A100001403	ERS488545	ERR598969	64	10002	13772	0.0055203	0.00639872	(SRF) surface water layer (ENVO:00002042)	5	27.16	34.835	0.22	1.6
		ERR599106	358	50970	69806	0.00609214	0.00702374	(SRF) surface water layer (ENVO:00002042)	5	27.16	34.835	0.22	1.6
TARA_20100111T0721Z_032_EVENT_PUMP_P_S_(5 m)_BACT_NUC-DNA(100L)_W0.22-1.6_TARA_A100001035	ERS488569	ERR599041	123	26733	17586	0.00830841	0.00460105	(SRF) surface water layer (ENVO:00002042)	5	23.36	37.2183	0.22	1.6
		ERR599116	369	71845	46657	0.00939484	0.00513606	(SRF) surface water layer (ENVO:00002042)	5	23.36	37.2183	0.22	1.6
		ERR599155	68	12637	8626	0.00936439	0.00538102	(SRF) surface water layer (ENVO:00002042)	5	23.36	37.2183	0.22	1.6
TARA_20100111T1417Z_032_EVENT_PUMP_P_D_(80 m)_BACT_NUC-DNA(100L)_W0.22-1.6_TARA_A100001037	ERS488599	ERR599061	65	2401	10882	0.00709552	0.0270721	(DCM) deep chlorophyll maximum layer (ENVO:01000326)	80	23.4183	37.245	0.22	1.6
		ERR599097	399	12854	57759	0.00820603	0.0310409	(DCM) deep chlorophyll maximum layer (ENVO:01000326)	80	23.4183	37.245	0.22	1.6
TARA_20100113T0716Z_033_EVENT_PUMP_P_S_(5 m)_BACT_NUC-DNA(100L)_W0.22-1.6_TARA_A100001234	ERS488621	ERR599049	56	16748	37679	0.0017655	0.00334368	(SRF) surface water layer (ENVO:00002042)	5	21.9467	38.2517	0.22	1.6
		ERR599134	35	9330	19658	0.00211499	0.00375134	(SRF) surface water layer (ENVO:00002042)	5	21.9467	38.2517	0.22	1.6
TARA_20100120T0427Z_034_EVENT_PUMP_P_S_(5 m)_BACT_NUC-DNA(100L)_W0.22-1.6_TARA_B100000003	ERS488649	ERR598959	25	10731	16980	0.00174897	0.0023297	(SRF) surface water layer (ENVO:00002042)	5	18.3967	39.875	0.22	1.6
		ERR598991	75	20647	33411	0.00266656	0.00363249	(SRF) surface water layer (ENVO:00002042)	5	18.3967	39.875	0.22	1.6
TARA_20100120T1150Z_034_EVENT_PUMP_P_D_(60 m)_BACT_NUC-DNA(100L)_W0.22-1.6_TARA_B100000029	ERS488685	ERR598975	88	4069	13752	0.00760145	0.0216269	(DCM) deep chlorophyll maximum layer (ENVO:01000326)	60	18.4417	39.8567	0.22	1.6
		ERR599111	283	18905	64773	0.00519006	0.0149696	(DCM) deep chlorophyll maximum layer (ENVO:01000326)	60	18.4417	39.8567	0.22	1.6
TARA_20100312T0606Z_036_EVENT_PUMP_P_S_(5 m)_BACT_NUC-DNA(100L)_W0.22-1.6_TARA_B100000034	ERS488714	ERR598966	75	31326	18925	0.00470766	0.00239418	(SRF) surface water layer (ENVO:00002042)	5	20.8183	63.5047	0.22	1.6
		ERR599143	124	51366	33346	0.00441731	0.00241405	(SRF) surface water layer (ENVO:00002042)	5	20.8183	63.5047	0.22	1.6
TARA_20100312T1223Z_036_EVENT_PUMP_P_D_(17 m)_BACT_NUC-DNA(100L)_W0.22-1.6_TARA_B100000035	ERS488747	ERR598974	43	15327	14471	0.0035298	0.00280551	(DCM) deep chlorophyll maximum layer (ENVO:01000326)	17	20.8222	63.5133	0.22	1.6
		ERR599028	346	90104	69524	0.00591182	0.00384001	(DCM) deep chlorophyll maximum layer (ENVO:01000326)	17	20.8222	63.5133	0.22	1.6
TARA_20100315T0335Z_038_EVENT_PUMP_P_S_(5 m)_BACT_NUC-RNA(10L-or-10min)_W0.22-1.6_TARA_B100000066	ERS488799	ERR599102	120	48524	34879	0.00408693	0.002473	(SRF) surface water layer (ENVO:00002042)	5	19.0393	64.4913	0.22	1.6
		ERR599158	45	23918	16639	0.00321266	0.00188143	(SRF) surface water layer (ENVO:00002042)	5	19.0393	64.4913	0.22	1.6
TARA_20100315T1118Z_038_EVENT_PUMP_P_D_(25 m)_BACT_NUC-RNA(10L-or-10min)_W0.22-1.6_TARA_B100000073	ERS488830	ERR598949	86	18575	12087	0.00845201	0.00462988	(DCM) deep chlorophyll maximum layer (ENVO:01000326)	25	19.0284	64.5126	0.22	1.6
		ERR599082	346	90104	65093	0.00631425	0.00384001	(DCM) deep chlorophyll maximum layer (ENVO:01000326)	25	19.0284	64.5126	0.22	1.6
TARA_20100318T1133Z_039_EVENT_PUMP_P_D_(25 m)_BACT_NUC-DNA(100L)_W0.22-1.6_TARA_B100000085	ERS488916	ERR599145	601	143264	62745	0.0113782	0.00419505	(DCM) deep chlorophyll maximum layer (ENVO:01000326)	25	18.5839	66.4727	0.22	1.6
TARA_20100330T0247Z_041_EVENT_PUMP_P_S_(5 m)_BACT_NUC-RNA(10L-or-10min)_W0.22-1.6_TARA_B100000282	ERS489043	ERR599011	60	14740	15956	0.00446691	0.00407056	(SRF) surface water layer (ENVO:00002042)	5	14.6059	69.9776	0.22	1.6
		ERR599074	251	74961	80901	0.00368553	0.00334841	(SRF) surface water layer (ENVO:00002042)	5	14.6059	69.9776	0.22	1.6
TARA_20100330T1056Z_041_EVENT_PUMP_P_D_(60 m)_BACT_NUC-RNA(10L-or-10min)_W0.22-1.6_TARA_B100000287	ERS489074	ERR598977	55	27718	16234	0.00402455	0.00198427	(DCM) deep chlorophyll maximum layer (ENVO:01000326)	60	14.5536	70.0128	0.22	1.6
		ERR599053	338	136329	84064	0.00477624	0.0024793	(DCM) deep chlorophyll maximum layer (ENVO:01000326)	60	14.5536	70.0128	0.22	1.6
TARA_20100404T0247Z_042_EVENT_PUMP_P_S_(5 m)_BACT_NUC-DNA(100L)_W0.22-1.6_TARA_B100000123	ERS489087	ERR599075	224	68068	71680	0.00371219	0.00329083	(SRF) surface water layer (ENVO:00002042)	5	6.0001	73.8955	0.22	1.6
		ERR599141	44	17025	15916	0.00328397	0.00258443	(SRF) surface water layer (ENVO:00002042)	5	6.0001	73.8955	0.22	1.6
TARA_20100404T0950Z_042_EVENT_PUMP_P_D_(80 m)_BACT_NUC-DNA(100L)_W0.22-1.6_TARA_B100000131	ERS489134	ERR599013	19	27029	13752	0.00164122	0.000702949	(DCM) deep chlorophyll maximum layer (ENVO:01000326)	80	5.9998	73.9067	0.22	1.6
		ERR599130	113	137236	73405	0.00182866	0.000823399	(DCM) deep chlorophyll maximum layer (ENVO:01000326)	80	5.9998	73.9067	0.22	1.6
TARA_20100413T0321Z_045_EVENT_PUMP_P_S_(5 m)_BACT_NUC-DNA(100L)_W0.22-1.6_TARA_B100000161	ERS489236	ERR599045	42	5488	17057	0.002925	0.00765306	(SRF) surface water layer (ENVO:00002042)	5	0.0033	71.6428	0.22	1.6
		ERR599054	176	24818	76225	0.00274281	0.00709163	(SRF) surface water layer (ENVO:00002042)	5	0.0033	71.6428	0.22	1.6
TARA_20100419T0756Z_048_EVENT_PUMP_P_S_(5 m)_BACT_NUC-DNA(100L)_W0.22-1.6_TARA_B100000242	ERS489315	ERR599019	44	3221	17819	0.00293325	0.0136604	(SRF) surface water layer (ENVO:00002042)	5	-9.3921	66.4228	0.22	1.6
		ERR599138	234	18515	101511	0.00273831	0.0126384	(SRF) surface water layer (ENVO:00002042)	5	-9.3921	66.4228	0.22	1.6
TARA_20100517T0410Z_052_EVENT_PUMP_P_S_(5 m)_BACT_NUC-RNA(10L-or-10min)_W0.22-1.6_TARA_B100000212	ERS489529	ERR599098	47	6817	15455	0.00361251	0.00689453	(SRF) surface water layer (ENVO:00002042)	5	-16.957	53.9801	0.22	1.6
		ERR599139	221	37441	86082	0.00304972	0.00590262	(SRF) surface water layer (ENVO:00002042)	5	-16.957	53.9801	0.22	1.6
TARA_20100517T1142Z_052_EVENT_PUMP_P_D_(75 m)_BACT_NUC-RNA(10L-or-10min)_W0.22-1.6_TARA_B100000214	ERS489585	ERR599002	230	45806	79667	0.00342949	0.00502118	(DCM) deep chlorophyll maximum layer (ENVO:01000326)	75	-16.9534	53.9601	0.22	1.6
		ERR599016	52	11168	19475	0.0031718	0.00465616	(DCM) deep chlorophyll maximum layer (ENVO:01000326)	75	-16.9534	53.9601	0.22	1.6
TARA_20100626T0705Z_056_EVENT_PUMP_P_S_(5 m)_BACT_NUC-DNA(100L)_W0.22-3_TARA_B000000609	ERS489712	ERR599057	44	53440	70060	0.000746041	0.000823353	(SRF) surface water layer (ENVO:00002042)	5	-15.3424	43.2965	0.22	3
TARA_20100627T1205Z_057_EVENT_PUMP_P_S_(5 m)_BACT_NUC-DNA(100L)_W0.22-3_TARA_B000000565	ERS489733	ERR599058	81	40620	69817	0.00137817	0.00199409	(SRF) surface water layer (ENVO:00002042)	5	-17.0248	42.7401	0.22	3
TARA_20100629T1500Z_058_EVENT_PUMP_P_D_(66 m)_BACT_NUC-DNA(100L)_W0.22-3_TARA_B000000557	ERS489846	ERR599026	101	80523	72423	0.00165663	0.0012543	(DCM) deep chlorophyll maximum layer (ENVO:01000326)	66	-17.2855	42.2866	0.22	3
TARA_20100703T0809Z_062_EVENT_PUMP_P_S_(5 m)_BACT_NUC-DNA(100L)_W0.22-3_TARA_B000000532	ERS489877	ERR599012	119	66341	67356	0.0020987	0.00179376	(SRF) surface water layer (ENVO:00002042)	5	-22.3368	40.3412	0.22	3
TARA_20100707T0448Z_064_EVENT_PUMP_P_S_(5 m)_BACT_NUC-DNA(100L)_W0.22-3_TARA_B100000401	ERS489917	ERR598970	13	7021	20373	0.000757998	0.00185159	(SRF) surface water layer (ENVO:00002042)	5	-29.5019	37.9889	0.22	3
		ERR599088	15	6767	19765	0.000901518	0.00221664	(SRF) surface water layer (ENVO:00002042)	5	-29.5019	37.9889	0.22	3
		ERR599150	97	35143	104427	0.00110341	0.00276015	(SRF) surface water layer (ENVO:00002042)	5	-29.5019	37.9889	0.22	3
TARA_20100708T0621Z_064_EVENT_PUMP_P_D_(65 m)_BACT_NUC-DNA(100L)_W0.22-3_TARA_B100000405	ERS490002	ERR598972	40	9924	15411	0.00308325	0.00403063	(DCM) deep chlorophyll maximum layer (ENVO:01000326)	65	-29.5333	37.9117	0.22	3
		ERR599023	79	23607	45543	0.00206056	0.00334647	(DCM) deep chlorophyll maximum layer (ENVO:01000326)	65	-29.5333	37.9117	0.22	3
		ERR599025	39	9353	15086	0.00307093	0.00416979	(DCM) deep chlorophyll maximum layer (ENVO:01000326)	65	-29.5333	37.9117	0.22	3
TARA_20100712T0559Z_065_EVENT_PUMP_P_S_(5 m)_BACT_NUC-DNA(100L)_W0.22-3_TARA_B000000437	ERS490029	ERR598979	24	7930	21604	0.00131964	0.00302648	(SRF) surface water layer (ENVO:00002042)	5	-35.1728	26.2868	0.22	3
		ERR599146	52	16000	44099	0.00140073	0.00325	(SRF) surface water layer (ENVO:00002042)	5	-35.1728	26.2868	0.22	3
TARA_20100712T1106Z_065_Combined-EVENTS_CAST_MB_D_(30 m)_BACT_NUC-DNA(100L)_W0.22-3_TARA_B000000441	ERS490085	ERR598990	36	4042	21325	0.00200536	0.00890648	(DCM) deep chlorophyll maximum layer (ENVO:01000326)	30	-35.2421	26.3048	0.22	3
		ERR599018	12	1790	9473	0.00150478	0.00670391	(DCM) deep chlorophyll maximum layer (ENVO:01000326)	30	-35.2421	26.3048	0.22	3
		ERR599110	94	9430	49982	0.00223406	0.00996819	(DCM) deep chlorophyll maximum layer (ENVO:01000326)	30	-35.2421	26.3048	0.22	3
TARA_20100715T1222Z_066_EVENT_PUMP_P_S_(5 m)_BACT_NUC-DNA(100L)_W0.22-3_TARA_B000000475	ERS490124	ERR598973	15	2583	15878	0.00112221	0.0058072	(SRF) surface water layer (ENVO:00002042)	5	-34.9449	17.9189	0.22	3
		ERR599068	21	2519	16176	0.00154216	0.00833664	(SRF) surface water layer (ENVO:00002042)	5	-34.9449	17.9189	0.22	3
		ERR599173	29	5166	37187	0.000926375	0.00561363	(SRF) surface water layer (ENVO:00002042)	5	-34.9449	17.9189	0.22	3
TARA_20100715T1539Z_066_Combined-EVENTS_CAST_MB_D_(30 m)_BACT_NUC-DNA(100L)_W0.22-3_TARA_B000000477	ERS490163	ERR598982	24	2176	16777	0.00169933	0.0110294	(DCM) deep chlorophyll maximum layer (ENVO:01000326)	30	-34.8901	18.0459	0.22	3
		ERR599107	12	2112	16867	0.00084513	0.00568182	(DCM) deep chlorophyll maximum layer (ENVO:01000326)	30	-34.8901	18.0459	0.22	3
TARA_20100907T0619Z_067_EVENT_PUMP_P_S_(5 m)_BACT_NUC-DNA(100L)_W0.22-3_TARA_B100000497	ERS490183	ERR598994	100	6113	13292	0.00893695	0.0163586	(SRF) surface water layer (ENVO:00002042)	5	-32.2401	17.7103	0.22	3
		ERR599144	89	6445	13292	0.00795389	0.0138092	(SRF) surface water layer (ENVO:00002042)	5	-32.2401	17.7103	0.22	3
TARA_20100914T0655Z_068_EVENT_PUMP_P_S_(5 m)_BACT_NUC-DNA(100L)_W0.22-3_TARA_B100000475	ERS490265	ERR599129	69	3807	12047	0.00680378	0.0181245	(SRF) surface water layer (ENVO:00002042)	5	-31.0266	4.665	0.22	3
		ERR599171	78	3907	12712	0.00728888	0.0199642	(SRF) surface water layer (ENVO:00002042)	5	-31.0266	4.665	0.22	3
		ERR599174	100	6113	22890	0.0051896	0.0163586	(SRF) surface water layer (ENVO:00002042)	5	-31.0266	4.665	0.22	3
TARA_20100914T1330Z_068_EVENT_PUMP_P_D_(50 m)_BACT_NUC-DNA(100L)_W0.22-3_TARA_B100000482	ERS490296	ERR599017	122	5899	20931	0.00692388	0.0206815	(DCM) deep chlorophyll maximum layer (ENVO:01000326)	50	-31.027	4.6802	0.22	3
		ERR599056	82	3628	10645	0.00915057	0.022602	(DCM) deep chlorophyll maximum layer (ENVO:01000326)	50	-31.027	4.6802	0.22	3
		ERR599103	74	3599	10676	0.00823385	0.0205613	(DCM) deep chlorophyll maximum layer (ENVO:01000326)	50	-31.027	4.6802	0.22	3
TARA_20100921T0655Z_070_EVENT_PUMP_P_S_(5 m)_BACT_NUC-DNA(100L)_W0.22-3_TARA_B100000459	ERS490327	ERR599135	38	1353	7671	0.00588453	0.0280857	(SRF) surface water layer (ENVO:00002042)	5	-20.4091	-3.1759	0.22	3
		ERR599165	92	3020	16165	0.00676071	0.0304636	(SRF) surface water layer (ENVO:00002042)	5	-20.4091	-3.1759	0.22	3
TARA_20101005T0800Z_072_EVENT_PUMP_P_S_(5 m)_BACT_NUC-DNA(100L)_W0.22-3_TARA_B100000424	ERS490433	ERR598984	656	86427	53740	0.0145006	0.00759022	(SRF) surface water layer (ENVO:00002042)	5	-8.7789	-17.9099	0.22	3
		ERR599105	141	18160	11257	0.0148791	0.00776432	(SRF) surface water layer (ENVO:00002042)	5	-8.7789	-17.9099	0.22	3
TARA_20101005T1535Z_072_EVENT_PUMP_P_D_(100 m)_BACT_NUC-DNA(100L)_W0.22-3_TARA_B100000427	ERS490476	ERR599133	235	41691	57893	0.00482194	0.00563671	(DCM) deep chlorophyll maximum layer (ENVO:01000326)	100	-8.7296	-17.9604	0.22	3
		ERR599137	132	18894	25830	0.00607057	0.00698634	(DCM) deep chlorophyll maximum layer (ENVO:01000326)	100	-8.7296	-17.9604	0.22	3
TARA_20101016T0955Z_076_EVENT_PUMP_P_S_(5 m)_BACT_NUC-RNA(10L-or-10min)_W0.22-3_TARA_B100000513	ERS490542	ERR599010	30	3944	6445	0.0055294	0.00760649	(SRF) surface water layer (ENVO:00002042)	5	-20.9354	-35.1803	0.22	3
		ERR599126	390	27175	43446	0.0106634	0.0143514	(SRF) surface water layer (ENVO:00002042)	5	-20.9354	-35.1803	0.22	3
TARA_20101016T1700Z_076_Combined-EVENTS_CAST_MB_D_(150 m)_BACT_NUC-DNA(100L)_W0.22-3_TARA_B100000519	ERS490597	ERR599040	96	5527	5996	0.0190191	0.0173693	(DCM) deep chlorophyll maximum layer (ENVO:01000326)	150	-21.0292	-35.3498	0.22	3
		ERR599148	655	33226	33864	0.0229764	0.0197135	(DCM) deep chlorophyll maximum layer (ENVO:01000326)	150	-21.0292	-35.3498	0.22	3
TARA_20101104T1004Z_078_EVENT_PUMP_P_S_(5 m)_BACT_NUC-RNA(10L-or-10min)_W0.22-3_TARA_B100000524	ERS490659	ERR599006	117	35953	77195	0.00180043	0.00325425	(SRF) surface water layer (ENVO:00002042)	5	-30.1367	-43.2899	0.22	3
		ERR599022	17	5879	12565	0.00160719	0.00289165	(SRF) surface water layer (ENVO:00002042)	5	-30.1367	-43.2899	0.22	3
TARA_20101104T1816Z_078_Combined-EVENTS_CAST_MB_D_(120 m)_BACT_NUC-DNA(100L)_W0.22-3_TARA_B100000530	ERS490691	ERR599046	20	2411	10917	0.00217624	0.00829531	(DCM) deep chlorophyll maximum layer (ENVO:01000326)	120	-30.1484	-43.2705	0.22	3
		ERR599101	120	17611	73807	0.00193136	0.00681392	(DCM) deep chlorophyll maximum layer (ENVO:01000326)	120	-30.1484	-43.2705	0.22	3
TARA_20101206T1033Z_082_EVENT_PUMP_P_S_(5 m)_BACT_NUC-RNA(10L-or-10min)_W0.22-3_TARA_B100000768	ERS490885	ERR599009	53	5131	29943	0.00210262	0.0103294	(SRF) surface water layer (ENVO:00002042)	5	-47.1863	-58.2902	0.22	3
		ERR599035	47	3317	19910	0.00280418	0.0141694	(SRF) surface water layer (ENVO:00002042)	5	-47.1863	-58.2902	0.22	3
TARA_20101206T1858Z_082_EVENT_PUMP_P_D_(40 m)_BACT_NUC-RNA(10L-or-10min)_W0.22-3_TARA_B100000767	ERS490928	ERR599027	67	1657	13741	0.0057921	0.0404345	(DCM) deep chlorophyll maximum layer (ENVO:01000326)	40	-47.2007	-57.9446	0.22	3
		ERR599122	305	7769	65651	0.00551872	0.0392586	(DCM) deep chlorophyll maximum layer (ENVO:01000326)	40	-47.2007	-57.9446	0.22	3
TARA_20110103T1105Z_084_EVENT_PUMP_P_S_(5 m)_BACT_NUC-RNA(10L-or-10min)_W0.22-3_TARA_B100000780	ERS491001	ERR598945	20	3841	10504	0.00226181	0.00520698	(SRF) surface water layer (ENVO:00002042)	5	-60.2287	-60.6476	0.22	3
		ERR599059	115	20053	55435	0.0024643	0.0057348	(SRF) surface water layer (ENVO:00002042)	5	-60.2287	-60.6476	0.22	3
TARA_20110106T1038Z_085_EVENT_PUMP_P_S_(5 m)_BACT_NUC-RNA(10L-or-10min)_W0.22-3_TARA_B100000787	ERS491044	ERR599090	22	6355	62543	0.000417853	0.00346184	(SRF) surface water layer (ENVO:00002042)	5	-62.0385	-49.529	0.22	3
		ERR599176	7	1653	15028	0.00055332	0.00423472	(SRF) surface water layer (ENVO:00002042)	5	-62.0385	-49.529	0.22	3
TARA_20110106T1936Z_085_Combined-EVENTS_CAST_MB_D_(90 m)_BACT_NUC-RNA(10L-or-10min)_W0.22-3_TARA_B100000795	ERS491095	ERR599104	6	2088	10259	0.000694746	0.00287356	(DCM) deep chlorophyll maximum layer (ENVO:01000326)	90	-62.2231	-49.2139	0.22	3
		ERR599121	39	11118	55328	0.000837336	0.00350783	(DCM) deep chlorophyll maximum layer (ENVO:01000326)	90	-62.2231	-49.2139	0.22	3
TARA_20110312T1134Z_093_EVENT_PUMP_P_S_(5 m)_BACT_NUC-DNA(100L)_W0.22-3_TARA_B100001063	ERS491421	ERR599064	325	22468	64969	0.00594233	0.014465	(SRF) surface water layer (ENVO:00002042)	5	-34.0614	-73.1066	0.22	3
TARA_20110318T1157Z_094_EVENT_PUMP_P_S_(5 m)_BACT_NUC-DNA(100L)_W0.22-3_TARA_B100001057	ERS491492	ERR599050	701	30147	126159	0.00660054	0.0232527	(SRF) surface water layer (ENVO:00002042)	5	-32.7971	-87.0693	0.22	3
TARA_20110324T1300Z_096_EVENT_PUMP_P_S_(5 m)_BACT_NUC-DNA(100L)_W0.22-3_TARA_B100000989	ERS491525	ERR598967	99	2628	91180	0.00128978	0.0376712	(SRF) surface water layer (ENVO:00002042)	5	-29.7238	-101.16	0.22	3
TARA_20110403T1344Z_098_EVENT_PUMP_P_S_(5 m)_BACT_NUC-DNA(100L)_W0.22-3_TARA_B100001027	ERS491699	ERR599093	28	1321	40256	0.000826242	0.0211961	(SRF) surface water layer (ENVO:00002042)	5	-25.8051	-111.72	0.22	3
		ERR599120	19	781	22623	0.000997662	0.0243278	(SRF) surface water layer (ENVO:00002042)	5	-25.8051	-111.72	0.22	3
TARA_20110403T2150Z_098_Combined-EVENTS_CAST_MB_D_(188 m)_BACT_NUC-DNA(100L)_W0.22-3_TARA_B100001029	ERS491740	ERR599042	15	5431	17278	0.00103128	0.00276192	(DCM) deep chlorophyll maximum layer (ENVO:01000326)	188	-25.826	-111.729	0.22	3
		ERR599079	23	11173	36032	0.000758262	0.00205853	(DCM) deep chlorophyll maximum layer (ENVO:01000326)	188	-25.826	-111.729	0.22	3
TARA_20110409T1356Z_099_EVENT_PUMP_P_S_(5 m)_BACT_NUC-DNA(100L)_W0.22-3_TARA_B100000886	ERS491804	ERR599024	74	8424	84136	0.00104479	0.00878443	(SRF) surface water layer (ENVO:00002042)	5	-21.146	-104.787	0.22	3
TARA_20110415T1245Z_100_EVENT_PUMP_P_S_(5 m)_BACT_NUC-RNA(10L-or-10min)_W0.22-3_TARA_B100000963	ERS491836	ERR599063	57	4710	12647	0.00535386	0.0121019	(SRF) surface water layer (ENVO:00002042)	5	-13.0023	-95.9759	0.22	3
		ERR599163	325	21832	57444	0.00672076	0.0148864	(SRF) surface water layer (ENVO:00002042)	5	-13.0023	-95.9759	0.22	3
		ERR599169	120	8699	22684	0.00628408	0.0137947	(SRF) surface water layer (ENVO:00002042)	5	-13.0023	-95.9759	0.22	3
TARA_20110415T1938Z_100_EVENT_PUMP_P_D_(50 m)_BACT_NUC-RNA(10L-or-10min)_W0.22-3_TARA_B100000965	ERS491874	ERR599081	353	29042	67426	0.0062191	0.0121548	(DCM) deep chlorophyll maximum layer (ENVO:01000326)	50	-12.9723	-96.0122	0.22	3
		ERR599113	73	5514	12561	0.00690365	0.013239	(DCM) deep chlorophyll maximum layer (ENVO:01000326)	50	-12.9723	-96.0122	0.22	3
TARA_20110416T1306Z_100_Combined-EVENTS_CAST_MB_M_(177 m)_BACT_NUC-RNA(10L-or-10min)_W0.22-3_TARA_B100000959	ERS491913	ERR598946	162	4707	42168	0.00456365	0.0344168	(DCM) deep chlorophyll maximum layer (ENVO:01000326) & marine oxygen minimum zone (ENVO:01000065)	177	-12.9794	-96.0232	0.22	3
		ERR598953	59	1853	16918	0.00414269	0.0318403	(DCM) deep chlorophyll maximum layer (ENVO:01000326) & marine oxygen minimum zone (ENVO:01000065)	177	-12.9794	-96.0232	0.22	3
		ERR598981	31	962	8377	0.00439595	0.0322245	(DCM) deep chlorophyll maximum layer (ENVO:01000326) & marine oxygen minimum zone (ENVO:01000065)	177	-12.9794	-96.0232	0.22	3
TARA_20110421T2007Z_102_EVENT_PUMP_P_S_(5 m)_BACT_NUC-RNA(10L-or-10min)_W0.22-3_TARA_B100000900	ERS491938	ERR598943	57	11460	21135	0.0032037	0.00497382	(SRF) surface water layer (ENVO:00002042)	5	-5.2529	-85.1545	0.22	3
		ERR598978	246	38343	72164	0.00404943	0.00641577	(SRF) surface water layer (ENVO:00002042)	5	-5.2529	-85.1545	0.22	3
TARA_20110422T2113Z_102_EVENT_PUMP_P_D_(40 m)_BACT_NUC-RNA(10L-or-10min)_W0.22-3_TARA_B100000902	ERS492012	ERR598962	46	13064	11065	0.0049384	0.00352113	(DCM) deep chlorophyll maximum layer (ENVO:01000326)	40	-5.2669	-85.2732	0.22	3
		ERR599007	304	69056	59723	0.00604661	0.00440222	(DCM) deep chlorophyll maximum layer (ENVO:01000326)	40	-5.2669	-85.2732	0.22	3
		ERR599168	113	26003	22173	0.00605388	0.00434565	(DCM) deep chlorophyll maximum layer (ENVO:01000326)	40	-5.2669	-85.2732	0.22	3
TARA_20110512T1400Z_109_EVENT_PUMP_P_S_(5 m)_BACT_NUC-RNA(10L-or-10min)_W0.22-3_TARA_B100000925	ERS492145	ERR598997	33	5729	11762	0.00333283	0.00576017	(SRF) surface water layer (ENVO:00002042)	5	1.9928	-84.5766	0.22	3
		ERR599118	172	33229	74721	0.00273442	0.0051762	(SRF) surface water layer (ENVO:00002042)	5	1.9928	-84.5766	0.22	3
TARA_20110512T2215Z_109_EVENT_PUMP_P_D_(30 m)_BACT_NUC-RNA(10L-or-10min)_W0.22-3_TARA_B100000927	ERS492177	ERR598952	65	6803	10755	0.00717931	0.00955461	(DCM) deep chlorophyll maximum layer (ENVO:01000326)	30	2.0299	-84.5546	0.22	3
		ERR599065	302	32933	52472	0.0068369	0.00917013	(DCM) deep chlorophyll maximum layer (ENVO:01000326)	30	2.0299	-84.5546	0.22	3
		ERR599108	135	13914	21930	0.00731265	0.00970246	(DCM) deep chlorophyll maximum layer (ENVO:01000326)	30	2.0299	-84.5546	0.22	3
TARA_20110521T2100Z_110_EVENT_PUMP_P_D_(50 m)_BACT_NUC-DNA(100L)_W0.22-3_TARA_B100001113	ERS492264	ERR599014	378	85463	82441	0.00544664	0.00442297	(DCM) deep chlorophyll maximum layer (ENVO:01000326)	50	-1.9002	-84.6265	0.22	3
TARA_20110531T1425Z_111_EVENT_PUMP_P_S_(5 m)_BACT_NUC-RNA(10L-or-10min)_W0.22-3_TARA_B100000575	ERS492321	ERR599077	219	28244	79071	0.00329008	0.00775386	(SRF) surface water layer (ENVO:00002042)	5	-16.9601	-100.633	0.22	3
TARA_20110531T2030Z_111_Combined-EVENTS_CAST_MB_D_(90 m)_BACT_NUC-RNA(10L-or-10min)_W0.22-3_TARA_B100000579	ERS492357	ERR598961	81	39877	84075	0.00114445	0.00203125	(DCM) deep chlorophyll maximum layer (ENVO:01000326)	90	-16.9587	-100.675	0.22	3
TARA_20110614T1645Z_112_EVENT_PUMP_P_S_(5 m)_BACT_NUC-DNA(100L)_W0.22-3_TARA_B100000941	ERS492408	ERR598954	126	33718	80905	0.00185001	0.00373688	(SRF) surface water layer (ENVO:00002042)	5	-23.2811	-129.395	0.22	3
TARA_20110615T0059Z_112_Combined-EVENTS_CAST_MB_D_(155 m)_BACT_NUC-DNA(100L)_W0.22-3_TARA_B100000945	ERS492445	ERR598957	102	35212	77100	0.00157154	0.00289674	(DCM) deep chlorophyll maximum layer (ENVO:01000326)	155	-23.2189	-129.5	0.22	3
TARA_20110726T1710Z_122_EVENT_PUMP_P_S_(5 m)_BACT_NUC-RNA(10L-or-10min)_W0.22-3_TARA_B100001115	ERS492642	ERR598992	217	27976	64020	0.00402647	0.00775665	(SRF) surface water layer (ENVO:00002042)	5	-8.9971	-139.196	0.22	3
TARA_20110728T1718Z_122_Combined-EVENTS_CAST_MB_D_(115 m)_BACT_NUC-RNA(10L-or-10min)_W0.22-3_TARA_B100000700	ERS492699	ERR598948	694	22609	64916	0.0126995	0.0306957	(DCM) deep chlorophyll maximum layer (ENVO:01000326)	115	-9.0063	-139.139	0.22	3
TARA_20110731T1720Z_123_EVENT_PUMP_P_S_(5 m)_BACT_NUC-RNA(10L-or-10min)_W0.22-3_TARA_B100000683	ERS492733	ERR599160	503	277581	53006	0.0112726	0.00181208	(SRF) surface water layer (ENVO:00002042)	5	-8.9068	-140.283	0.22	3
TARA_20110801T1755Z_123_Combined-EVENTS_CAST_MB_X_(150 m)_BACT_NUC-RNA(10L-or-10min)_W0.22-3_TARA_B100000686	ERS492778	ERR598956	63	3091	18052	0.00414567	0.0203818	(MIX) marine epipelagic mixed layer (ENVO:01000061)	150	-8.9109	-140.285	0.22	3
		ERR598998	57	2864	16958	0.00399282	0.0199022	(MIX) marine epipelagic mixed layer (ENVO:01000061)	150	-8.9109	-140.285	0.22	3
		ERR599117	49	2947	16775	0.00346987	0.0166271	(MIX) marine epipelagic mixed layer (ENVO:01000061)	150	-8.9109	-140.285	0.22	3
		ERR599157	61	2819	16825	0.0043068	0.0216389	(MIX) marine epipelagic mixed layer (ENVO:01000061)	150	-8.9109	-140.285	0.22	3
TARA_20110804T1833Z_124_EVENT_PUMP_P_S_(5 m)_BACT_NUC-RNA(10L-or-10min)_W0.22-3_TARA_B100000674	ERS492814	ERR599036	52	4900	22659	0.0027261	0.0106122	(SRF) surface water layer (ENVO:00002042)	5	-9.1504	-140.522	0.22	3
		ERR599069	35	4739	22606	0.00183918	0.00738552	(SRF) surface water layer (ENVO:00002042)	5	-9.1504	-140.522	0.22	3
		ERR599080	40	4679	21863	0.00217335	0.00854884	(SRF) surface water layer (ENVO:00002042)	5	-9.1504	-140.522	0.22	3
		ERR599151	58	4529	21657	0.00318134	0.0128064	(SRF) surface water layer (ENVO:00002042)	5	-9.1504	-140.522	0.22	3
TARA_20110805T1733Z_124_Combined-EVENTS_CAST_MB_X_(120 m)_BACT_NUC-RNA(10L-or-10min)_W0.22-3_TARA_B100000676	ERS492863	ERR598988	46	3628	19793	0.00276074	0.0126792	(MIX) marine epipelagic mixed layer (ENVO:01000061)	120	-9.0714	-140.597	0.22	3
		ERR599084	54	3534	18812	0.00340988	0.0152801	(MIX) marine epipelagic mixed layer (ENVO:01000061)	120	-9.0714	-140.597	0.22	3
		ERR599089	44	3446	18986	0.00275295	0.0127684	(MIX) marine epipelagic mixed layer (ENVO:01000061)	120	-9.0714	-140.597	0.22	3
		ERR599161	50	3492	18535	0.00320448	0.0143184	(MIX) marine epipelagic mixed layer (ENVO:01000061)	120	-9.0714	-140.597	0.22	3
TARA_20110808T1733Z_125_EVENT_PUMP_P_S_(5 m)_BACT_NUC-RNA(10L-or-10min)_W0.22-3_TARA_B100001121	ERS492888	ERR599066	51	4700	20366	0.00297471	0.0108511	(SRF) surface water layer (ENVO:00002042)	5	-8.9111	-142.557	0.22	3
		ERR599091	42	4805	20914	0.00238557	0.00874089	(SRF) surface water layer (ENVO:00002042)	5	-8.9111	-142.557	0.22	3
		ERR599114	39	4683	20984	0.00220778	0.00832799	(SRF) surface water layer (ENVO:00002042)	5	-8.9111	-142.557	0.22	3
		ERR599119	27	4823	21380	0.00150015	0.00559818	(SRF) surface water layer (ENVO:00002042)	5	-8.9111	-142.557	0.22	3
TARA_20110809T1708Z_125_Combined-EVENTS_CAST_MB_X_(140 m)_BACT_NUC-RNA(10L-or-10min)_W0.22-3_TARA_B100001123	ERS492926	ERR599156	598	8991	70715	0.0100455	0.066511	(MIX) marine epipelagic mixed layer (ENVO:01000061)	140	-8.8999	-142.546	0.22	3
TARA_20110904T1800Z_128_EVENT_PUMP_P_S_(5 m)_BACT_NUC-DNA(100L)_W0.22-3_TARA_B100000609	ERS493044	ERR599038	94	17450	60589	0.00184295	0.00538682	(SRF) surface water layer (ENVO:00002042)	5	0.0003	-153.676	0.22	3
TARA_20110905T1840Z_128_EVENT_PUMP_P_D_(40 m)_BACT_NUC-DNA(100L)_W0.22-3_TARA_B100000614	ERS493098	ERR599032	193	21987	66631	0.00344081	0.00877791	(DCM) deep chlorophyll maximum layer (ENVO:01000326)	40	0.0222	-153.686	0.22	3
TARA_20111005T0101Z_132_Combined-EVENTS_CAST_MB_D_(115 m)_BACT_NUC-DNA(100L)_W0.22-3_TARA_B100001250	ERS493340	ERR598995	202	123037	67841	0.00353703	0.00164178	(DCM) deep chlorophyll maximum layer (ENVO:01000326)	115	31.5168	-159.046	0.22	3
TARA_20111018T1535Z_133_EVENT_PUMP_P_S_(5 m)_BACT_NUC-DNA(100L)_W0.22-3_TARA_B100001093	ERS493390	ERR599052	592	79140	116339	0.00604472	0.00748041	(SRF) surface water layer (ENVO:00002042)	5	35.3671	-127.742	0.22	3
TARA_20111019T0009Z_133_EVENT_PUMP_P_D_(45 m)_BACT_NUC-DNA(100L)_W0.22-3_TARA_B100001094	ERS493431	ERR598942	426	90906	68209	0.00741904	0.00468616	(DCM) deep chlorophyll maximum layer (ENVO:01000326)	45	35.4002	-127.75	0.22	3
TARA_20111202T1412Z_137_EVENT_PUMP_P_S_(5 m)_BACT_NUC-RNA(10L-or-10min)_W0.22-3_TARA_B100001287	ERS493636	ERR598989	125	29863	88836	0.00167148	0.00418578	(SRF) surface water layer (ENVO:00002042)	5	14.2035	-116.626	0.22	3
TARA_20111202T2042Z_137_EVENT_PUMP_MB_D_(40 m)_BACT_NUC-RNA(10L-or-10min)_W0.22-3_TARA_B100001964	ERS493670	ERR598987	57	3244	18018	0.00375793	0.0175709	(DCM) deep chlorophyll maximum layer (ENVO:01000326)	40	14.2075	-116.647	0.22	3
		ERR599070	50	3246	17491	0.00339575	0.0154036	(DCM) deep chlorophyll maximum layer (ENVO:01000326)	40	14.2075	-116.647	0.22	3
		ERR599099	40	3177	17766	0.00267455	0.0125905	(DCM) deep chlorophyll maximum layer (ENVO:01000326)	40	14.2075	-116.647	0.22	3
		ERR599147	60	3324	17538	0.00406398	0.0180505	(DCM) deep chlorophyll maximum layer (ENVO:01000326)	40	14.2075	-116.647	0.22	3
TARA_20111211T1332Z_138_Combined-EVENTS_CAST_MB_D_(60 m)_BACT_NUC-RNA(10L-or-10min)_W0.22-3_TARA_B100001996	ERS493788	ERR599087	209	84648	80176	0.00309658	0.00246905	(DCM) deep chlorophyll maximum layer (ENVO:01000326)	60	6.3378	-102.954	0.22	3
TARA_20111230T1335Z_141_EVENT_PUMP_P_S_(5 m)_BACT_NUC-DNA(100L)_W0.22-3_TARA_B100001939	ERS493914	ERR599029	597	20122	81472	0.00870454	0.029669	(SRF) surface water layer (ENVO:00002042)	5	9.8481	-80.0454	0.22	3
TARA_20120109T1341Z_142_EVENT_PUMP_P_S_(5 m)_BACT_NUC-DNA(100L)_W0.22-3_TARA_B100002051	ERS493938	ERR599136	125	8573	64019	0.00231943	0.0145807	(SRF) surface water layer (ENVO:00002042)	5	25.5264	-88.394	0.22	3
TARA_20120109T2019Z_142_Combined-EVENTS_CAST_MB_D_(125 m)_BACT_NUC-DNA(100L)_W0.22-3_TARA_B100002052	ERS493981	ERR599100	188	11562	64117	0.00348309	0.0162602	(DCM) deep chlorophyll maximum layer (ENVO:01000326)	125	25.6168	-88.4532	0.22	3
TARA_20120202T1152Z_145_EVENT_PUMP_P_S_(5 m)_BACT_NUC-DNA(100L)_W0.22-3_TARA_B100001142	ERS494170	ERR598983	83	5626	61394	0.00160595	0.0147529	(SRF) surface water layer (ENVO:00002042)	5	39.2305	-70.0377	0.22	3
TARA_20120215T1254Z_146_EVENT_PUMP_P_S_(5 m)_BACT_NUC-DNA(100L)_W0.22-3_TARA_B100001540	ERS494236	ERR598968	67	4273	65621	0.00121286	0.0156799	(SRF) surface water layer (ENVO:00002042)	5	34.6712	-71.3093	0.22	3
TARA_20120224T1140Z_148_EVENT_PUMP_P_S_(5 m)_BACT_NUC-RNA(10L-or-10min)_W0.22-3_TARA_B100001741	ERS494332	ERR599123	71	5850	67522	0.00124909	0.0121368	(SRF) surface water layer (ENVO:00002042)	5	31.6948	-64.2489	0.22	3
TARA_20120301T1048Z_149_EVENT_PUMP_P_S_(5 m)_BACT_NUC-RNA(10L-or-10min)_W0.22-3_TARA_B100001758	ERS494394	ERR598963	39	11255	64125	0.000722465	0.00346513	(SRF) surface water layer (ENVO:00002042)	5	34.1132	-49.9181	0.22	3
TARA_20120305T0925Z_150_EVENT_PUMP_P_S_(5 m)_BACT_NUC-RNA(10L-or-10min)_W0.22-3_TARA_B100001769	ERS494445	ERR599170	57	38623	77133	0.000877838	0.0014758	(SRF) surface water layer (ENVO:00002042)	5	35.9346	-37.3032	0.22	3
TARA_20120305T1734Z_150_EVENT_PUMP_P_D_(40 m)_BACT_NUC-DNA(100L)_W0.22-3_TARA_B100001778	ERS494488	ERR598996	181	63601	77930	0.00275901	0.00284587	(DCM) deep chlorophyll maximum layer (ENVO:01000326)	40	35.8427	-37.1526	0.22	3
TARA_20120309T0859Z_151_EVENT_PUMP_P_S_(5 m)_BACT_NUC-RNA(10L-or-10min)_W0.22-3_TARA_B100001564	ERS494518	ERR598976	155	58584	82893	0.00222123	0.00264577	(SRF) surface water layer (ENVO:00002042)	5	36.1715	-29.023	0.22	3
TARA_20120309T1745Z_151_Combined-EVENTS_CAST_MB_D_(80 m)_BACT_NUC-DNA(100L)_W0.22-3_TARA_B100001559	ERS494559	ERR598986	125	15508	65443	0.00226896	0.00806036	(DCM) deep chlorophyll maximum layer (ENVO:01000326)	80	36.1811	-28.9373	0.22	3
TARA_20120319T1848Z_152_EVENT_CAST_B2-B10_I_(5-160 m)_BACT_NUC-DNA(100L)_W0.22-3_TARA_B100002029	ERS494628	ERR599001	104	24383	72986	0.00169268	0.00426527	(MIX) marine epipelagic mixed layer (ENVO:01000061)	25	43.7056	-16.8794	0.22	3
TARA_20100313T0507Z_037_Combined-EVENTS_CAST_MB_M_(600 m)_BACT_NUC-RNA(10L-or-10min)_W0.22-1.6_TARA_B100000315	ERS488769	ERR599031	13	622	9578	0.00161231	0.0209003	(MES) mesopelagic zone (ENVO:00000213) & marine oxygen minimum zone (ENVO:01000065)	600	20.8457	63.5851	0.22	1.6
		ERR599062	88	3566	52240	0.00200106	0.0246775	(MES) mesopelagic zone (ENVO:00000213) & marine oxygen minimum zone (ENVO:01000065)	600	20.8457	63.5851	0.22	1.6
TARA_20100316T0614Z_038_Combined-EVENTS_CAST_MB_M_(340 m)_BACT_NUC-RNA(10L-or-10min)_W0.22-1.6_TARA_B100000071	ERS488849	ERR599109	42	1449	16865	0.0029583	0.0289855	(MES) mesopelagic zone (ENVO:00000213) & marine oxygen minimum zone (ENVO:01000065)	340	19.0351	64.5638	0.22	1.6
		ERR599167	86	3101	34377	0.00297174	0.027733	(MES) mesopelagic zone (ENVO:00000213) & marine oxygen minimum zone (ENVO:01000065)	340	19.0351	64.5638	0.22	1.6
TARA_20100320T0817Z_039_Combined-EVENTS_CAST_MB_M_(270 m)_BACT_NUC-DNA(100L)_W0.22-1.6_TARA_B100000097	ERS488936	ERR599037	149	3868	32676	0.00541673	0.0385212	(MES) mesopelagic zone (ENVO:00000213) & marine oxygen minimum zone (ENVO:01000065)	270	18.7341	66.3896	0.22	1.6
		ERR599172	69	1676	14635	0.00560062	0.0411695	(MES) mesopelagic zone (ENVO:00000213) & marine oxygen minimum zone (ENVO:01000065)	270	18.7341	66.3896	0.22	1.6
TARA_20100626T0713Z_056_EVENT_CAST_B5_M_(1000 m)_BACT_NUC-DNA(100L)_W0.22-3_TARA_B100000378	ERS489727	ERR599112	511	18530	56505	0.0107427	0.0275769	(MES) mesopelagic zone (ENVO:00000213)	1000	-15.3379	43.2948	0.22	3
TARA_20100707T1217Z_064_Combined-EVENTS_CAST_MB_M_(1000 m)_BACT_NUC-DNA(100L)_W0.22-3_TARA_B100000408	ERS489987	ERR599021	74	1281	12584	0.00698543	0.0577674	(MES) mesopelagic zone (ENVO:00000213)	1000	-29.5046	37.9599	0.22	3
		ERR599164	96	2083	20362	0.00560055	0.0460874	(MES) mesopelagic zone (ENVO:00000213)	1000	-29.5046	37.9599	0.22	3
TARA_20100712T0650Z_065_Combined-EVENTS_CAST_MB_M_(850 m)_BACT_NUC-DNA(100L)_W0.22-3_TARA_B000000460	ERS490065	ERR598960	466	5351	52401	0.0105639	0.0870865	(MES) mesopelagic zone (ENVO:00000213)	850	-35.1889	26.2905	0.22	3
		ERR599034	97	843	8478	0.0135912	0.115065	(MES) mesopelagic zone (ENVO:00000213)	850	-35.1889	26.2905	0.22	3
TARA_20100913T1303Z_068_Combined-EVENTS_CAST_MB_M_(700 m)_BACT_NUC-DNA(100L)_W0.22-3_TARA_B100000470	ERS490230	ERR598947	296	7287	48965	0.00718102	0.0406203	(MES) mesopelagic zone (ENVO:00000213)	700	-31.0198	4.6685	0.22	3
		ERR599131	114	1180	8550	0.0158387	0.0966102	(MES) mesopelagic zone (ENVO:00000213)	700	-31.0198	4.6685	0.22	3
TARA_20100922T0637Z_070_Combined-EVENTS_CAST_MB_M_(800 m)_BACT_NUC-DNA(100L)_W0.22-3_TARA_B100000446	ERS490373	ERR599044	3624	3470	43083	0.0999222	1.04438	(MES) mesopelagic zone (ENVO:00000213)	800	-20.4075	-3.1641	0.22	3
		ERR599149	647	617	7984	0.0962639	1.04862	(MES) mesopelagic zone (ENVO:00000213)	800	-20.4075	-3.1641	0.22	3
TARA_20101006T0759Z_072_Combined-EVENTS_CAST_MB_M_(800 m)_BACT_NUC-DNA(100L)_W0.22-3_TARA_B100000508	ERS490507	ERR599005	481	30768	30709	0.0186063	0.0156331	(MES) mesopelagic zone (ENVO:00000213)	800	-8.7986	-17.9034	0.22	3
		ERR599048	256	15092	14987	0.0202911	0.0169626	(MES) mesopelagic zone (ENVO:00000213)	800	-8.7986	-17.9034	0.22	3
TARA_20101017T0905Z_076_Combined-EVENTS_CAST_MB_M_(800 m)_BACT_NUC-DNA(100L)_W0.22-3_TARA_B100000749	ERS490633	ERR599000	784	8749	47819	0.0194758	0.0896102	(MES) mesopelagic zone (ENVO:00000213)	800	-20.9315	-35.1794	0.22	3
		ERR599154	109	1451	7694	0.0168288	0.0751206	(MES) mesopelagic zone (ENVO:00000213)	800	-20.9315	-35.1794	0.22	3
TARA_20101105T1235Z_078_Combined-EVENTS_CAST_MB_M_(800 m)_BACT_NUC-DNA(100L)_W0.22-3_TARA_B100000745	ERS490714	ERR599124	71	1939	10746	0.00784859	0.0366168	(MES) mesopelagic zone (ENVO:00000213)	800	-30.1471	-43.2915	0.22	3
		ERR599159	310	11332	61248	0.00601242	0.0273562	(MES) mesopelagic zone (ENVO:00000213)	800	-30.1471	-43.2915	0.22	3
TARA_20110107T1041Z_085_Combined-EVENTS_CAST_MB_M_(790 m)_BACT_NUC-DNA(100L)_W0.22-3_TARA_B100000809	ERS491110	ERR599008	133	8952	36980	0.00427233	0.014857	(MES) mesopelagic zone (ENVO:00000213)	790	-61.9689	-49.5017	0.22	3
		ERR599125	26	2182	9510	0.00324768	0.0119157	(MES) mesopelagic zone (ENVO:00000213)	790	-61.9689	-49.5017	0.22	3
TARA_20110404T1359Z_098_Combined-EVENTS_CAST_MB_M_(488 m)_BACT_NUC-DNA(100L)_W0.22-3_TARA_B100001013	ERS491767	ERR599071	166	4352	50762	0.00388463	0.0381434	(MES) mesopelagic zone (ENVO:00000213)	488	-25.8076	-111.691	0.22	3
		ERR599085	34	842	10519	0.00383959	0.04038	(MES) mesopelagic zone (ENVO:00000213)	488	-25.8076	-111.691	0.22	3
TARA_20110422T1210Z_102_Combined-EVENTS_CAST_MB_M_(480 m)_BACT_NUC-RNA(10L-or-10min)_W0.22-3_TARA_B100000953	ERS491980	ERR599055	45	1147	9085	0.00588393	0.0392328	(MES) mesopelagic zone (ENVO:00000213) & marine oxygen minimum zone (ENVO:01000065)	480	-5.261	-85.1678	0.22	3
		ERR599128	97	2194	17384	0.0066283	0.0442115	(MES) mesopelagic zone (ENVO:00000213) & marine oxygen minimum zone (ENVO:01000065)	480	-5.261	-85.1678	0.22	3
		ERR599132	251	5045	41519	0.00718136	0.0497522	(MES) mesopelagic zone (ENVO:00000213) & marine oxygen minimum zone (ENVO:01000065)	480	-5.261	-85.1678	0.22	3
TARA_20110513T1617Z_109_Combined-EVENTS_CAST_MB_M_(380 m)_BACT_NUC-RNA(10L-or-10min)_W0.22-3_TARA_B100000929	ERS492205	ERR598971	592	4756	53990	0.0130253	0.124474	(MES) mesopelagic zone (ENVO:00000213) & marine oxygen minimum zone (ENVO:01000065)	380	2.0649	-84.5546	0.22	3
		ERR599067	132	1047	11803	0.013285	0.126074	(MES) mesopelagic zone (ENVO:00000213) & marine oxygen minimum zone (ENVO:01000065)	380	2.0649	-84.5546	0.22	3
TARA_20110522T1320Z_110_Combined-EVENTS_CAST_MB_M_(380 m)_BACT_NUC-DNA(100L)_W0.22-3_TARA_B100001079	ERS492294	ERR599020	349	27859	68104	0.00608741	0.0125274	(MES) mesopelagic zone (ENVO:00000213) & marine oxygen minimum zone (ENVO:01000065)	380	-1.8902	-84.6141	0.22	3
TARA_20110601T1603Z_111_Combined-EVENTS_CAST_MB_M_(350 m)_BACT_NUC-DNA(100L)_W0.22-3_TARA_B100000586	ERS492381	ERR599086	144	7158	60013	0.00285034	0.0201174	(MES) mesopelagic zone (ENVO:00000213) & marine oxygen minimum zone (ENVO:01000065)	350	-16.9486	-100.671	0.22	3
TARA_20110615T1845Z_112_Combined-EVENTS_CAST_MB_M_(696 m)_BACT_NUC-DNA(100L)_W0.22-3_TARA_B100000949	ERS492471	ERR599072	270	5325	41870	0.00766021	0.0507042	(MES) mesopelagic zone (ENVO:00000213)	696	-23.2232	-129.599	0.22	3
TARA_20110727T1932Z_122_Combined-EVENTS_CAST_MB_M_(600 m)_BACT_NUC-RNA(10L-or-10min)_W0.22-3_TARA_B100000678	ERS492680	ERR598999	99	2453	15534	0.00757063	0.0403587	(MES) mesopelagic zone (ENVO:00000213)	600	-8.9729	-139.239	0.22	3
		ERR599033	115	2582	16020	0.00852737	0.0445391	(MES) mesopelagic zone (ENVO:00000213)	600	-8.9729	-139.239	0.22	3
		ERR599083	110	2512	15909	0.00821353	0.0437898	(MES) mesopelagic zone (ENVO:00000213)	600	-8.9729	-139.239	0.22	3
		ERR599096	98	2468	15525	0.0074985	0.0397083	(MES) mesopelagic zone (ENVO:00000213)	600	-8.9729	-139.239	0.22	3
TARA_20111005T2047Z_132_Combined-EVENTS_CAST_MB_M_(550 m)_BACT_NUC-DNA(100L)_W0.22-3_TARA_B100001245	ERS493372	ERR598980	281	4688	56913	0.00586509	0.0599403	(MES) mesopelagic zone (ENVO:00000213)	550	31.528	-159.022	0.22	3
TARA_20111019T1928Z_133_Combined-EVENTS_CAST_MB_M_(650 m)_BACT_NUC-DNA(100L)_W0.22-3_TARA_B100001105	ERS493460	ERR599115	262	6510	55463	0.00561149	0.0402458	(MES) mesopelagic zone (ENVO:00000213)	650	35.2698	-127.727	0.22	3
TARA_20111203T1433Z_137_Combined-EVENTS_CAST_MB_M_(375 m)_BACT_NUC-RNA(10L-or-10min)_W0.22-3_TARA_B100001971	ERS493705	ERR599015	62	1757	15867	0.0046417	0.0352874	(MES) mesopelagic zone (ENVO:00000213)	375	14.2025	-116.643	0.22	3
		ERR599076	63	1766	15823	0.00472968	0.0356738	(MES) mesopelagic zone (ENVO:00000213)	375	14.2025	-116.643	0.22	3
		ERR599127	67	1705	15821	0.00503061	0.0392962	(MES) mesopelagic zone (ENVO:00000213)	375	14.2025	-116.643	0.22	3
		ERR599152	71	1840	16462	0.00512337	0.038587	(MES) mesopelagic zone (ENVO:00000213)	375	14.2025	-116.643	0.22	3
TARA_20111211T2040Z_138_Combined-EVENTS_CAST_MB_M_(450 m)_BACT_NUC-RNA(10L-or-10min)_W0.22-3_TARA_B100002003	ERS493822	ERR599004	157	1731	13498	0.0138169	0.090699	(MES) mesopelagic zone (ENVO:00000213)	450	6.3559	-103.06	0.22	3
		ERR599051	173	1672	13105	0.0156815	0.103469	(MES) mesopelagic zone (ENVO:00000213)	450	6.3559	-103.06	0.22	3
		ERR599060	159	1761	13821	0.0136659	0.0902896	(MES) mesopelagic zone (ENVO:00000213)	450	6.3559	-103.06	0.22	3
		ERR599175	144	1815	13675	0.0125088	0.0793388	(MES) mesopelagic zone (ENVO:00000213)	450	6.3559	-103.06	0.22	3
TARA_20120110T1451Z_142_Combined-EVENTS_CAST_MB_M_(640 m)_BACT_NUC-DNA(100L)_W0.22-3_TARA_B100002049	ERS494006	ERR598985	344	2202	45878	0.00890705	0.156222	(MES) mesopelagic zone (ENVO:00000213)	640	25.6236	-88.45	0.22	3
TARA_20120216T1208Z_146_Combined-EVENTS_CAST_MB_M_(640 m)_BACT_NUC-DNA(100L)_W0.22-3_TARA_B100001167	ERS494274	ERR599047	146	1939	44459	0.00390097	0.0752965	(MES) mesopelagic zone (ENVO:00000213)	640	34.6663	-71.2907	0.22	3
TARA_20120227T1532Z_148b_Combined-EVENTS_CAST_MB_M_(250 m)_BACT_NUC-RNA(10L-or-10min)_W0.22-3_TARA_B100001750	ERS494374	ERR598958	134	6432	51705	0.00307859	0.0208333	(MES) mesopelagic zone (ENVO:00000213)	250	34.1504	-56.9684	0.22	3
TARA_20120301T1853Z_149_Combined-EVENTS_CAST_MB_M_(740 m)_BACT_NUC-RNA(10L-or-10min)_W0.22-3_TARA_B100001765	ERS494431	ERR598964	198	2407	54522	0.00431393	0.0822601	(MES) mesopelagic zone (ENVO:00000213)	740	34.0771	-49.8233	0.22	3
TARA_20120319T1502Z_152_Combined-EVENTS_CAST_MB_M_(800 m)_BACT_NUC-DNA(100L)_W0.22-3_TARA_B100001179	ERS494616	ERR598944	237	2816	54341	0.00518085	0.0841619	(MES) mesopelagic zone (ENVO:00000213)	800	43.7182	-16.8714	0.22	3
