# Supplementary material for: Genomic, proteomic and bioinformatic analysis of two temperate phages in Roseobacter clade bacteria isolated from the deep-sea water
Source: BMC Genomics. 2017 Jun 27;18:485. doi: 10.1186/s12864-017-3886-0 (PMC5488378; doi:10.1186/s12864-017-3886-0)
Supplement: Supplementary file 5 — The predicted ORFs in vB_ThpS-P1 and vB_PeaS-P1 and their best-matches in the NCBI non-redundant (NR) protein database and NCBI viral protein database. The degree of similarity and BLASTP expect values are shown in brackets. (XLS 45 kb) [file 12864_2017_3886_MOESM5_ESM.xls]

## Sheet: Sheet1
Table S4. The predicted ORFs in vB_ThpS-P1 and vB_PeaS-P1 and their best-matches in the NCBI non-redundant (NR) protein database and NCBI viral protein database. The degree of similarity and BLASTP expect values are shown in brackets.
ORF	Annotation	NCBI BLAST best match (Identity%, E-value)	Viral database BLAST best match (Identity%, E-value)	ORF	Annotation	NCBI BLAST best match (Identity%, E-value)	Viral database BLAST best match (Identity%, E-value)
Thiobacimonas phage vB_ThpS-P1				Pelagibaca phage vB_PeaS-P1
ORF1	Hypothetical protein	Agrobacterium tumefaciens(25.72%,3.0E-18)		ORF1	Phage repressor	Rhodobacter phage RC1(52.27%,2.0E-73）	Rhodobacter phage RC1(52.27%,1.0E-75)
ORF2	Hypothetical protein	Agrobacterium tumefaciens(27.11%,1.0E-25)		ORF2	Hypothetical protein	Paracoccus sp. 10990(54.55%,4.0E-10）	Rhizobium phage RR1-A(40%,3.0E-8)
ORF3	Hypothetical protein	Ruegeria sp. TM1040(50%,9.0E-06)	Dunaliella viridis virus SI2(48.65%,4.0E-6)	ORF3	Hypothetical protein	Oceanicola sp. S124(46.81%,1.0E-16）
ORF4	Hypothetical protein			ORF4	Hypothetical protein
ORF5	Phage repressor	Citreicella sp. SE45(42.29%,3.0E-62)	Pelagibaca phage vB_PeaM-P1(45.73%,3.0E-51)	ORF5	Hypothetical protein
ORF6	Hypothetical protein	Roseovarius sp. 217(52.63%,2.0E-17)	Rhodobacter phage RC1(49.28%,2.0E-12)	ORF6	Hypothetical protein	Rhodobacter capsulatus(50.94%,3.0E-50）	Pseudomonas phage MP38(29.41%,4.0E-15)
ORF7	Hypothetical protein	Salipiger mucosus(42.66%,2.0E-21)	Pelagibaca phage vB_PeaM-P1(45.7%,5.0E-31)	ORF7	Hypothetical protein	Salipiger mucosus DSM 16094(56.38%,9.0E-41）	Thiobacimonas phage vB_ThpM-P1(45.7%,4.0E-31)
ORF8	Hypothetical protein	Citreicella sp. SE45(44.71%,3.0E-16)	Rhodobacter phage RcapMu(31.4%,2.0E-5)	ORF8	Chromosome partitioning protein parB	Rhodobacter sphaeroides(62.28%,2.0E-107）	Thiobacimonas phage vB_ThpM-P1(66.54%,7.0E-114)
ORF9	Chromosome partitioning protein parB	Citreicella sp. SE45(76.33%,3.0E-160)	Pelagibaca phage vB_PeaM-P1(66.54%,1.0E-104)	ORF9	Mu-like phage FluMu transposase A	Rhodobacter capsulatus(68.14%,0）	Thiobacimonas phage vB_ThpM-P1(43.9%,0)
ORF10	Mu-like phage FluMu transposase A	Citreicella sp. SE45(83.59%,0)	Pelagibaca phage vB_PeaM-P1(43.9%,0)	ORF10	DNA transposition protein B	Oceanicola sp. S124(60.59%,7.0E-94）	Rhodobacter phage RC1(43.93%,8.0E-65)
ORF11	DNA transposition protein B	Roseovarius mucosus(84.02%,3.0E-145)	Rhodobacter phage RC1(46.15%,2.0E-68)	ORF11	Hypothetical protein	Rhodobacter capsulatus YW1(49.47%,1.0E-58）	Rhodobacter phage RC1(50.51%,4.0E-58)
ORF12	Hypothetical protein	Roseovarius mucosus DSM 17069(56.83%,6.0E-63)	Rhodobacter phage RC1(46.79%,4.0E-18)	ORF12	Transcriptional regulator	Rhodobacter capsulatus(67.48%,2.0E-55）	Thiobacimonas phage vB_ThpM-P1(54.31%,3.0E-39)
ORF13	Transcriptional regulator	Roseovarius sp. 217(62.3%,2.0E-48)	Pelagibaca phage vB_PeaM-P1(54.31%,3.0E-39)	ORF13	Hypothetical protein
ORF14	Hypothetical protein	Caulobacter phage CcrColossus(28.81%,9.0E-06)	Caulobacter phage CcrColossus(28.81%,2.0E-8)	ORF14	Hypothetical protein	Rhodobacter capsulatus YW1(58.06%,2.0E-14）	Rhodobacter phage RC1(69.23%,7.0E-17)
ORF15	Hypothetical protein			ORF15	Protein of unknown function DUF3164	Rhodobacter capsulatus(77%,2.0E-120）	Rhodobacter phage RC1(66.05%,7.0E-105)
ORF16	Hypothetical protein			ORF16	Hypothetical protein	Oceanicola sp. S124(44.12%,3.0E-11）
ORF17	Protein of unknown function DUF3164	Halocynthiibacter namhaensis(62.81%,2.0E-83)	Burkholderia phage KS10(48%,7.0E-60)	ORF17	DNA-binding protein HU-beta	Rhodobacter capsulatus(55.81%,3.0E-22）	Rhodobacter phage RcapMu(55.81%,7.0E-25)
ORF18	Mu-like phage transcriptional regulator	Pseudophaeobacter arcticus(63.45%,2.0E-57)	Pelagibaca phage vB_PeaM-P1(44.12%,1.0E-32)	ORF18	Hypothetical protein	Rhodobacter phage RC1(33.8%,9.0E-18）	Rhodobacter phage RC1(33.8%,2.0E-20)
ORF19	Hypothetical protein	Roseovarius sp. 217(53.41%,1.0E-14)	Rhodobacter phage RC1(39.71%,2.0E-6)	ORF19	Hypothetical protein	EBPR siphovirus 4(49.3%,1.0E-09）	Rhodobacter phage RC1(49.3%,3.0E-11)
ORF20	Hypothetical protein	Rhodobacter sphaeroides(45.74%,6.0E-27)	Rhodobacter phage RC1(42.64%,4.0E-27)	ORF20	Mu-like phage transcriptional regulator	Rhodobacter capsulatus(56.74%,2.0E-48）	Rhodobacter phage RcapMu(56.74%,4.0E-51)
ORF21	N-acetylmuramoyl-L-alanine amidase	Paracoccus sp. 39524(64.48%,9.0E-127)	Pelagibaca phage vB_PeaM-P1(74.65%,1.0E-163)	ORF21	Hypothetical protein	Paracoccus(53.85%,8.0E-34）
ORF22	Hypothetical protein	Rhodobacter capsulatus YW1(43.09%,3.0E-25)	Pelagibaca phage vB_PeaM-P1(29.25%,1.0E-6)	ORF22	N-acetylmuramoyl-L-alanine amidase	Rhodobacter sphaeroides(64.93%,1.0E-120）	Thiobacimonas phage vB_ThpM-P1(74.65%,1.0E-163)
ORF23	Hypothetical protein	Ruegeria conchae(48.81%,2.0E-21)	Roseobacter phage RDJL Phi 1(40%,2.0E-18)	ORF23	Hypothetical protein	Paracoccus sp. TRP(31.37%,2.0E-10）	Thiobacimonas phage vB_ThpM-P1(29.25%,1.0E-6)
ORF24	Hypothetical protein	Phaeobacter(50.44%,9.0E-31)	Pelagibaca phage vB_PeaM-P1(49.11%,2.0E-34)	ORF24	Hypothetical protein	Oceanicola sp. S124(61.4%,4.0E-41）	Thiobacimonas phage vB_ThpM-P1(49.11%,3.0E-34)
ORF25	Mu-like phage FluMu protein gp26	Ruegeria(68.37%,1.0E-41)	Enterobacteria phage Mu(46.81%,2.0E-20)	ORF25	Mu-like phage FluMu protein gp26	Roseovarius(41.24%,2.0E-10）	Thiobacimonas phage vB_ThpM-P1(32.18%,2.0E-4)
ORF26	Hypothetical protein	Leisingera caerulea(56.25%,6.0E-59)	Pelagibaca phage vB_PeaM-P1(41.88%,2.0E-35)	ORF26	Hypothetical protein	Rhodobacter capsulatus(80.45%,9.0E-97）	Thiobacimonas phage vB_ThpM-P1(41.88%,1.0E-32)
ORF27	Hypothetical protein	Roseovarius mucosus(54.64%,3.0E-25)	Rhodobacter phage RcapMu(45.65%,3.0E-5)	ORF27	Hypothetical protein	Phaeobacter inhibens(44.83%,8.0E-08）
ORF28	Hypothetical protein	Rhodobacter capsulatus YW1(67.44%,1.0E-12)	Pelagibaca phage vB_PeaM-P1(65.22%,7.0E-18)	ORF28	Hypothetical protein	Rhodobacter capsulatus YW1(78.57%,5.0E-16）	Thiobacimonas phage vB_ThpM-P1(65.22%,7.0E-18)
ORF29	Hypothetical protein	Ruegeria sp. TM1040(67.53%,1.0E-30)		ORF29	Hypothetical protein
ORF30	Mu-like phage FluMu protein gp28	Halocynthiibacter namhaensis(70.2%,0)	Pelagibaca phage vB_PeaM-P1(68.79%,0)	ORF30	Mu-like phage FluMu protein gp28	Halocynthiibacter namhaensis(74.12%,0）	Thiobacimonas phage vB_ThpM-P1(69.84%,0)
ORF31	Mu-like phage FluMu protein gp29	Oceanicola sp. S124(65.2%,0)	Citromicrobium phage vB_CibM-P1(56.75%,0)	ORF31	Mu-like phage FluMu protein gp29	Citreicella sp. 357(77.22%,0）	Thiobacimonas phage vB_ThpM-P1(41.92%,3.0E-98)
ORF32	Mu-like phage FluMu F protein	Rhodobacter sphaeroides ATCC 17025(69.44%,3.0E-126)	Rhodobacter phage RC1(54.17%,6.0E-94)	ORF32	Mu-like phage FluMu F protein	Citreicella sp. 357(66.59%,0）	Vibrio phage martha 12B12(36.98%,2.0E-54)
ORF33	Virion morphogenesis protein	Roseovarius sp. 217(58.33%,3.0E-62)	Rhodobacter phage RC1(42.86%,4.0E-37)	ORF33	Hypothetical protein
ORF34	Mu-like phage I protein	Oceanicola sp. S124(66.86%,4.0E-158)	Rhodobacter phage RC1(40.17%,2.0E-73)	ORF34	Mu-like phage I protein	Paracoccus sp. 39524(51.3%,2.0E-82）	Pseudomonas phage JBD5(30%,3.0E-27)
ORF35	Hypothetical protein	Oceanicola sp. S124(70%,6.0E-60)	Rhodobacter phage RC1(56.43%,2.0E-47)	ORF35	Hypothetical protein	Paracoccus sp. 5503(63.96%,1.0E-38）	Citromicrobium phage vB_CibM-P1(45.04%,2.0E-19)
ORF36	Mu-like phage major head subunit gpT	Rhodobacter phage RC1(62.96%,1.0E-126)	Rhodobacter phage RC1(62.96%,3.0E-129)	ORF36	Mu-like phage major head subunit gpT	Paracoccus sp. 39524(65.88%,5.0E-132）	Thiobacimonas phage vB_ThpM-P1(43.15%,5.0E-80)
ORF37	Hypothetical protein	Oceanicola sp. S124(51.94%,2.0E-16)	Rhodobacter phage RC1(56.52%,6.0E-11)	ORF37	Hypothetical protein		Thiobacimonas phage vB_ThpM-P1(31.79%,2.0E-12)
ORF38	Mu-like phage FluMu protein gp36	Ruegeria mobilis(54.93%,2.0E-48)	Citromicrobium phage vB_CibM-P1(54.68%,9.0E-44)	ORF38	Mu-like phage FluMu protein gp36	Paracoccus(57.66%,5.0E-32）	Escherichia phage D108(33.56%,6.0E-10)
ORF39	Hypothetical protein	Roseovarius sp. TM1035(44.6%,2.0E-37)	Rhodobacter phage RC1(36.62%,1.0E-27)	ORF39	Virion morphogenesis protein	Paracoccus(59.26%,8.0E-49）	Thiobacimonas phage vB_ThpM-P1(29.01%,2.0E-11)
ORF40	Hypothetical protein			ORF40	Hypothetical protein	Paracoccus sp. 10990(47.26%,1.0E-34）	Pseudomonas phage B3(32.11%,7.0E-5)
ORF41	Hypothetical protein	Silicibacter sp. TrichCH4B(57.1%,7.0E-123)	Citromicrobium phage vB_CibM-P1(51.95%,1.0E-111)	ORF41	Hypothetical protein	Paracoccus sp. 39524(53.07%,5.0E-108）	Synechococcus phage S-CBS3(27.24%,5.0E-28)
ORF42	Hypothetical protein			ORF42	Hypothetical protein	Paracoccus sp. 10990(47.06%,1.0E-24）	Rhodobacter phage RC1(33.9%,3.0E-9)
ORF43	Hypothetical protein	Leisingera methylohalidivorans(35.92%,1.0E-09)	Citromicrobium phage vB_CibM-P1(34.26%,3.0E-9)	ORF43	Hypothetical protein	Paracoccus sp. 39524(42.39%,3.0E-14）
ORF44	Hypothetical protein	Oceanicola sp. S124(54.69%,2.0E-16)	Rhodobacter phage RC1(49.28%,1.0E-16)	ORF44	Tail length tape measure protein	Rhodobacter phage RC1(34.67%,5.0E-156）	Rhodobacter phage RC1(34.67%,1.0E-158)
ORF45	Tail protein	Rhodobacter phage RcNL1(32.32%,1.0E-63)	Pelagibaca phage vB_PeaM-P1(37.55%,2.0E-66)	ORF45	Hypothetical protein	Pleomorphomonas koreensis(57.45%,1.0E-48）	Rhodobacter phage RC1(50.35%,6.0E-44)
ORF46	Hypothetical protein	Agrobacterium vitis(58.57%,6.0E-51)	Rhodobacter phage RcapMu(50%,4.0E-41)	ORF46	Hypothetical protein	Citreicella sp. 357(62.09%,1.0E-56）	Rhodobacter phage RcapMu(52%,7.0E-48)
ORF47	Hypothetical protein	Salipiger mucosus(70.11%,1.0E-82)	Rhodobacter phage RC1(55.49%,5.0E-61)	ORF47	Tail protein	Agrobacterium tumefaciens(68.18%,2.0E-60）	Rhodobacter phage RC1(57.82%,6.0E-56)
ORF48	Hypothetical protein			ORF48	Tail protein	Salipiger mucosus DSM 16094(48.16%,0）	Rhodobacter phage RC1(45.04%,0)
ORF49	Tail protein	Salipiger mucosus DSM 16094(56.15%,8.0E-41)	Rhodobacter phage RC1(46.67%,4.0E-31)	ORF49	Hypothetical protein
ORF50	Tail protein	Salipiger mucosus DSM 16094(55.99%,0)	Rhodobacter phage RC1(44.55%,0)	ORF50	Hypothetical protein	Rhodobacter sphaeroides(30.79%,1.0E-25）
ORF51	Hypothetical protein	Sinorhizobium meliloti(33.18%,3.0E-16)	Vibrio phage PVA1(44.71%,4.0E-10)	ORF51	Hypothetical protein
ORF52	Hypothetical protein
